# Supplementary material for: Network resilience of the human interactome to pan-cancer mutations reveals conserved pathway vulnerabilities
Source: iScience. 2026 Mar 27;29(5):115500. doi: 10.1016/j.isci.2026.115500 (PMC13091781; doi:10.1016/j.isci.2026.115500)
Supplement: Table S2. High-impact genes identification – Full list, related to Section Results- Interactome Resilience to pan-cancer mutations — In the following table, we show all the genes that are identified as high-impact for interactome resilience, in decreasing order from the greatest impact. That list is the result of the algorithm that removes all the genes in decreasing mutation order except for the selected one, which will be removed last (together with nodes with 0 mutations). Those are the genes that cause the resilience to increase the most when considered as non-mutated. [file mmc2.xlsx]

## Sheet: S8 - Genes impact identificatio
Table S2: High-impact genes identification - Full list
Nodes_removed	Resilience	Degree
APP	0.453769	2497
MEOX2	0.453246	663
UBQLN2	0.45279	362
EP300	0.452574	1253
XPO1	0.452568	1483
SRPK1	0.452552	479
SRPK2	0.452546	488
MCM2	0.452539	1099
UBQLN1	0.452496	345
GMCL1	0.452496	134
ZDHHC17	0.452493	287
GRB2	0.452487	1546
EGFR	0.452485	1555
KRT40	0.452465	371
TCF4	0.452463	461
BAG3	0.452462	525
PRKCE	0.452454	411
TP53	0.452449	1807
UBC	0.452436	1196
CUL3	0.452436	1252
MLH1	0.452429	301
VAC14	0.452416	149
PTPN11	0.452414	501
CREBBP	0.452408	1173
LYN	0.452405	662
FN1	0.452404	956
HTT	0.452404	441
EWSR1	0.452402	679
HSPD1	0.452399	690
ATXN1	0.452397	512
LNX1	0.452396	532
TERF2IP	0.452395	239
SGTA	0.452394	250
NOTCH3	0.452392	79
PAXIP1	0.45239	295
HECW2	0.452389	302
AMBRA1	0.452389	122
MME	0.452388	196
SHBG	0.452387	72
CLK1	0.452386	220
POT1	0.452384	220
PI4KA	0.452381	94
ERBB2	0.452381	675
TRIM27	0.45238	593
ASPH	0.452379	110
AKT1	0.452378	901
ALB	0.452377	251
LRRK2	0.452377	321
VCAM1	0.452376	535
GOPC	0.452374	162
TRAF6	0.452374	1015
MTNR1A	0.452373	172
NTRK1	0.452373	2096
TRIM23	0.452372	295
FBXW7	0.452372	308
KDM1A	0.452372	482
RHBDD2	0.45237	61
TERF1	0.45237	398
FAT3	0.45237	21
MDFI	0.452369	453
MYC	0.452369	1143
SMAD4	0.452368	630
SLC15A1	0.452368	67
PTPN6	0.452366	536
FGFR2	0.452366	199
NMI	0.452366	235
MTUS2	0.452366	397
TLN1	0.452365	275
PPP1CC	0.452362	629
RHOA	0.452361	299
ANKS1A	0.452361	203
ADRB2	0.45236	376
TCF3	0.452359	409
HSP90AA1	0.452359	1375
ESR1	0.452359	1308
RAD21	0.452358	375
A2M	0.452358	236
GOLGA2	0.452358	496
RELA	0.452358	1172
TMED8	0.452357	39
CYSRT1	0.452357	502
PYHIN1	0.452357	59
FNDC3B	0.452357	59
ATN1	0.452356	240
IQUB	0.452356	92
TRIM28	0.452355	577
ACD	0.452355	89
MAPK8IP2	0.452355	358
SP1	0.452354	921
BCL2	0.452354	443
ARRB1	0.452354	731
SLC19A3	0.452354	16
ERCC6L2	0.452354	4
PICK1	0.452353	465
REL	0.452352	711
FBXO2	0.452352	79
BAG4	0.452351	208
ZBTB16	0.452351	329
CCR2	0.45235	67
SMAD2	0.45235	772
CMA1	0.45235	10
FAM9A	0.452349	53
HSPA9	0.452349	712
ITGB3	0.452348	223
PSMA3	0.452348	423
WDR5	0.452348	290
MYH6	0.452348	41
IL10RB	0.452348	17
TAGLN	0.452347	211
DLG1	0.452347	241
BANP	0.452347	242
NCK2	0.452346	429
TFRC	0.452346	146
TBC1D4	0.452346	64
MAPK9	0.452345	518
POU4F2	0.452345	183
FGFR3	0.452345	119
SETBP1	0.452345	22
TLR4	0.452344	139
KDR	0.452343	172
DLG4	0.452343	499
MEF2C	0.452343	229
CIDEB	0.452343	69
HSP90AB1	0.452343	1191
BTF3	0.452343	166
SS18L1	0.452342	62
HOXA1	0.452342	304
RNPS1	0.452342	384
GRM5	0.452341	68
NOLC1	0.452341	374
SUV39H2	0.452341	137
NIN	0.452341	126
AP2M1	0.452341	376
NELFCD	0.452341	100
MPP1	0.452341	68
KIF4A	0.45234	177
ZFYVE21	0.45234	27
HDC	0.45234	11
BARD1	0.45234	458
TFAP2A	0.45234	304
FGFR1	0.452339	205
BGN	0.452339	94
ETV6	0.452339	118
CASP8	0.452339	488
HSF2BP	0.452339	301
PRKACA	0.452339	595
YIPF3	0.452339	109
PPP1CA	0.452339	669
CAND1	0.452339	723
PSMB4	0.452338	160
GGPS1	0.452338	34
IFIT3	0.452338	124
PLPP1	0.452338	17
ARL13B	0.452338	154
MKS1	0.452338	84
OPRM1	0.452338	141
SCAF1	0.452338	28
TRPC5	0.452338	27
USP16	0.452337	47
CSNK2B	0.452337	507
PLEKHG4	0.452337	74
FBXL2	0.452337	51
VPS29	0.452337	74
YEATS4	0.452337	190
KXD1	0.452337	56
FOXK1	0.452336	99
PPIL3	0.452336	193
FLNA	0.452336	814
EIF1AX	0.452336	66
SPC25	0.452336	158
KIF2A	0.452336	81
HSPA8	0.452336	1244
CCT5	0.452335	389
SPC24	0.452335	91
SNRPE	0.452335	225
LINGO1	0.452335	33
LASP1	0.452335	205
NPY1R	0.452335	7
NEMP1	0.452334	78
PLK1	0.452334	590
AMFR	0.452334	175
RAB6B	0.452334	58
PRPF40A	0.452334	370
FTH1	0.452334	126
ERC1	0.452334	144
MYL9	0.452334	148
SUZ12	0.452333	415
KDM5B	0.452333	112
ACHE	0.452333	49
TNIP1	0.452333	175
NCSTN	0.452333	169
VAMP2	0.452333	210
TUBA3D	0.452333	488
TRA2B	0.452333	327
APPBP2	0.452333	195
VMA21	0.452333	60
PIK3R1	0.452333	873
TEX264	0.452333	69
SH3GLB1	0.452333	169
ARHGAP45	0.452333	62
POLD4	0.452333	51
PARP2	0.452333	145
GPRASP1	0.452333	133
TCEAL2	0.452333	29
SEC16A	0.452332	227
POMGNT1	0.452332	28
NR3C1	0.452332	742
FBXO7	0.452332	118
PLCG1	0.452332	552
ARMCX3	0.452332	38
RPL8	0.452332	404
FCHSD2	0.452332	81
LIX1	0.452332	5
LRRC59	0.452332	181
SULT1A1	0.452332	56
ZNF17	0.452332	16
MSX1	0.452331	87
COMMD2	0.452331	36
CD2BP2	0.452331	238
SLC30A3	0.452331	136
TOE1	0.452331	89
PLTP	0.452331	53
RPL7	0.452331	501
DOK2	0.452331	180
HLA-DMB	0.452331	113
VIPR2	0.452331	102
PEX5	0.452331	102
HP1BP3	0.452331	76
7	0.452331	181
MAP4	0.452331	158
SMG5	0.452331	30
RBM6	0.452331	26
METTL18	0.452331	43
ZPR1	0.452331	108
BAG6	0.45233	374
OR10H3	0.45233	44
CREB5	0.45233	176
LGALS1	0.45233	232
DNMT3A	0.45233	173
CDH2	0.45233	161
MAPK14	0.45233	645
NDUFS7	0.45233	127
SLPI	0.45233	35
GAK	0.45233	133
TTC23L	0.45233	23
BAG5	0.45233	180
ALAS2	0.45233	28
SNTA1	0.45233	151
DNAJA4	0.45233	60
PAK4	0.45233	198
HDAC10	0.45233	132
TCERG1	0.45233	291
RFPL4B	0.45233	43
ADAMTS1	0.45233	46
PACS2	0.45233	14
MUS81	0.45233	53
MICU2	0.45233	93
MFAP2	0.45233	46
PSMD10	0.45233	134
MPZL1	0.45233	126
ARFGAP2	0.45233	26
MOSPD3	0.45233	18
RHOB	0.45233	59
USP21	0.452329	133
SRP14	0.452329	180
ST13	0.452329	135
PPA1	0.452329	43
MRPL40	0.452329	126
ZHX2	0.452329	35
YWHAE	0.452329	964
SRP19	0.452329	34
ASF1B	0.452329	254
CALM2	0.452329	159
SSBP1	0.452329	153
HIRIP3	0.452329	54
TRMT5	0.452329	5
CARS2	0.452329	6
RAB19	0.452329	4
ATXN7L3	0.452329	34
AASDHPPT	0.452329	41
PPME1	0.452329	122
SUDS3	0.452329	125
TFDP2	0.452329	53
ESCO2	0.452329	26
LDB2	0.452329	40
TRIP10	0.452329	149
ARF4	0.452329	127
HADHA	0.452329	287
SYNGAP1	0.452329	54
CCDC25	0.452329	16
KRTAP2-3	0.452329	95
CYB5R3	0.452329	105
ERCC5	0.452329	108
HSF4	0.452329	73
PKIG	0.452329	14
WDR89	0.452329	14
TMEM254	0.452329	41
EXOSC7	0.452329	52
ACP6	0.452329	27
CREB1	0.452329	495
SNRPA	0.452328	274
BOLA3	0.452328	24
CBLB	0.452328	224
SAR1B	0.452328	25
IFT43	0.452328	18
CUTC	0.452328	26
MAP1A	0.452328	104
ZNF331	0.452328	67
TMIE	0.452328	28
CDK16	0.452328	255
DSG4	0.452328	41
ICOSLG	0.452328	9
MITD1	0.452328	23
ERAP1	0.452328	41
KRTAP4-4	0.452328	68
LARP7	0.452328	76
GMPS	0.452328	86
HDAC8	0.452328	96
SDCBP	0.452328	497
BUB1B	0.452328	271
ELF2	0.452328	43
USP17L2	0.452328	16
GZMK	0.452328	79
KIAA0930	0.452328	137
CDKL5	0.452328	21
CD3E	0.452328	139
CRISPLD2	0.452328	21
DHODH	0.452328	52
SARAF	0.452328	48
MAGEF1	0.452328	9
PADI4	0.452328	105
CDAN1	0.452328	45
DLGAP4	0.452328	140
FAXDC2	0.452328	32
CRX	0.452328	118
TUSC3	0.452328	41
DPM3	0.452328	12
AGA	0.452328	11
CA10	0.452328	40
CCDC71	0.452328	5
COL3A1	0.452328	122
MTARC1	0.452328	29
LY6G6C	0.452328	9
BHLHE40	0.452328	172
GABBR1	0.452328	158
TSHB	0.452328	39
DDB1	0.452328	542
COPG1	0.452328	92
MACF1	0.452328	163
PYGM	0.452328	142
OLFM3	0.452328	14
LEPROT	0.452328	17
CST4	0.452328	38
MKRN1	0.452328	37
PSCA	0.452328	43
MRPS9	0.452327	154
API5	0.452327	43
OR7C2	0.452327	1
TPI1	0.452327	105
SLC30A1	0.452327	21
PCOLCE	0.452327	73
SEC24A	0.452327	65
CSF1	0.452327	72
CYP3A4	0.452327	28
TONSL	0.452327	43
UBN1	0.452327	24
TTC31	0.452327	6
GNA13	0.452327	98
CDC40	0.452327	180
ZFP36L1	0.452327	73
ABCB10	0.452327	26
GON4L	0.452327	13
CYLD	0.452327	176
WFS1	0.452327	46
ATP1A3	0.452327	176
CRNKL1	0.452327	251
NR2F1	0.452327	156
TFAP2C	0.452327	109
CANT1	0.452327	27
SCN1A	0.452327	83
RIBC1	0.452327	41
SCO1	0.452327	15
TRIM42	0.452327	147
RNF44	0.452327	12
FAM161A	0.452327	145
DHX38	0.452327	232
LEF1	0.452327	167
EGFL7	0.452327	49
SAXO1	0.452327	47
BCS1L	0.452327	28
OLIG3	0.452327	29
INPP5A	0.452327	33
FOXN4	0.452327	7
CFAP53	0.452327	30
CYP1B1	0.452327	32
HABP2	0.452327	44
CFI	0.452327	25
B4GALT5	0.452327	34
PEBP4	0.452327	30
SPPL2C	0.452327	3
WASF1	0.452326	157
SLC29A1	0.452326	26
PPP1CB	0.452326	383
RASGRP3	0.452326	39
SMCO3	0.452326	5
KCNIP4	0.452326	32
RASAL1	0.452326	9
CFB	0.452326	1
ENSG00000274791	0.452326	6
COL9A2	0.452326	10
IPO8	0.452326	178
EXD3	0.452326	7
SNX18	0.452326	41
MERTK	0.452326	112
LRATD2	0.452326	21
OR7D4	0.452326	3
CARD14	0.452326	24
SLC25A12	0.452326	31
CSNK1G1	0.452326	43
RIMS1	0.452326	60
FOXN1	0.452326	42
CPQ	0.452326	29
FGFR4	0.452326	117
ZBTB8OS	0.452326	9
PPP1R11	0.452326	14
PRSS8	0.452326	16
TNFSF13	0.452326	34
LGMN	0.452326	30
TRIP13	0.452326	365
NCKAP5	0.452326	54
TPD52L3	0.452326	7
MGAT4C	0.452326	34
DLG5	0.452326	33
KRT31	0.452326	372
INSL3	0.452326	25
KCNMA1	0.452326	216
TINF2	0.452326	130
SOX4	0.452325	32
ASPRV1	0.452325	15
PGP	0.452325	6
C1QTNF8	0.452325	1
ULK4	0.452325	7
CABS1	0.452325	9
MTMR3	0.452325	34
TTC36	0.452325	1
AIF1L	0.452325	19
ENDOV	0.452325	12
TMEM220	0.452325	7
GJC2	0.452325	16
ZRANB1	0.452325	173
SBSPON	0.452325	3
CTDSPL	0.452325	19
SYNE3	0.452325	5
RBM38	0.452325	9
YWHAZ	0.452325	1213
COX15	0.452325	14
UCN3	0.452325	6
TSPAN31	0.452325	4
STXBP5	0.452324	32
S100A7A	0.452324	18
DSP	0.452324	219
SPNS3	0.452324	9
EHBP1L1	0.452324	10
C2CD5	0.452324	32
LRP4	0.452324	27
DOC2A	0.452324	20
THYN1	0.452324	12
ZBP1	0.452324	62
KCNAB3	0.452324	10
FBXO41	0.452324	61
RAB39A	0.452324	12
DEFB1	0.452324	18
CCT3	0.452324	457
COL14A1	0.452324	36
PRSS1	0.452324	30
TEKT2	0.452323	18
HELQ	0.452323	11
NXF1	0.452323	236
ABL1	0.452323	889
CCDC186	0.452323	9
PTK2	0.452323	646
DGCR6L	0.452323	28
ASNSD1	0.452323	3
HOXD8	0.452323	8
ACOT6	0.452323	2
ZBTB45	0.452323	6
SCN4B	0.452323	2
CCDC121	0.452323	12
BRCA1	0.452323	1246
TCTN3	0.452323	306
EPHA6	0.452323	24
ENTPD3	0.452323	26
MFGE8	0.452323	12
ERBB3	0.452323	480
MGAT4B	0.452323	16
FEV	0.452323	3
DHRS4L2	0.452323	4
MCHR1	0.452322	2
CHAC2	0.452322	6
MS4A2	0.452322	41
PLA1A	0.452322	4
SLC38A2	0.452322	21
B2M	0.452322	97
GLTP	0.452322	5
HOXB4	0.452322	8
GULP1	0.452322	20
RCOR2	0.452322	19
MCM8	0.452322	42
SLCO1A2	0.452322	4
MYO18A	0.452322	168
AMACR	0.452322	7
ENKD1	0.452322	247
UBR4	0.452321	121
RALGAPB	0.452321	14
FZD8	0.452321	14
NEUROG2	0.452321	5
KLHL7	0.452321	18
DMXL1	0.452321	12
SGK1	0.452321	199
LIG4	0.452321	177
PML	0.452321	534
KIAA1586	0.452321	3
PHKA2	0.45232	20
PLEKHF2	0.45232	211
BRAT1	0.45232	28
KEAP1	0.45232	191
FOXA1	0.45232	70
TLX3	0.45232	111
ZFP69B	0.45232	3
ENSG00000179979	0.45232	15
FUS	0.45232	385
SPATA19	0.45232	5
DPP4	0.45232	58
PLA2G2D	0.45232	4
MTMR6	0.45232	27
RNF207	0.452319	3
FGF20	0.452319	5
VHL	0.452319	541
CACUL1	0.452319	3
BMP7	0.452319	74
RASGRP2	0.452319	8
KL	0.452319	5
TBC1D10B	0.452319	10
OR5H1	0.452319	1
AQP6	0.452319	306
LPAR1	0.452319	150
NPY4R	0.452319	5
TTC21B	0.452319	12
EPB41L4B	0.452318	12
SPEF1	0.452318	8
ZNF679	0.452318	5
HIVEP1	0.452318	127
RPS6KA3	0.452318	266
NCOA1	0.452318	377
LYPD2	0.452318	1
C3	0.452318	96
WIPF2	0.452318	38
RHOU	0.452318	164
TRIM68	0.452318	103
HTR3C	0.452318	82
VCP	0.452317	732
SORBS3	0.452317	225
ZIC3	0.452317	7
GLT8D1	0.452317	6
BIRC6	0.452317	83
HRAS	0.452317	306
PPP1R3F	0.452317	4
HSPB1	0.452317	544
KAT5	0.452317	583
GORASP2	0.452317	230
MAOA	0.452317	65
MDM2	0.452317	940
HERC1	0.452317	55
OLR1	0.452317	7
KCNJ13	0.452317	12
TMEM31	0.452316	141
FGD5	0.452316	2
ENSG00000243135	0.452316	7
NEUROD4	0.452316	10
DNAH2	0.452316	2
CACNA1H	0.452316	12
FCRL1	0.452316	3
DNAJC16	0.452316	9
SLC44A3	0.452316	3
NFATC1	0.452316	213
RAC1	0.452316	449
ZNF626	0.452315	2
MAPT	0.452315	500
CAMK2A	0.452315	372
UBXN2B	0.452315	50
FBXW11	0.452315	516
INSR	0.452315	421
UBE3A	0.452315	300
ACADL	0.452315	7
ZSWIM3	0.452315	3
PAPLN	0.452315	10
DCLRE1A	0.452314	7
ARRB2	0.452314	899
LPIN2	0.452314	3
TTLL7	0.452314	8
IKBKE	0.452314	740
KBTBD8	0.452314	11
ZNF600	0.452314	2
BTRC	0.452314	572
SYT12	0.452314	14
SH2D4B	0.452314	1
BIK	0.452314	142
BRAF	0.452314	401
OTX1	0.452314	184
NEDD4	0.452314	454
STRN4	0.452313	108
EPS8L3	0.452313	19
CCT6B	0.452313	108
PPFIA1	0.452313	123
ADAMTSL4	0.452312	264
GRID2	0.452312	75
PCNT	0.452312	137
ADAT2	0.452312	5
YWHAB	0.452312	1280
EEF1A1	0.452312	732
CAMK2B	0.452312	293
NCOA3	0.452312	520
FDFT1	0.452312	62
SMC6	0.452312	61
IFI16	0.452312	488
FAM9B	0.452312	136
A1CF	0.452312	167
WDSUB1	0.452312	1
SETX	0.452312	69
HGS	0.452311	538
TMEM259	0.452311	25
TSPAN5	0.452311	63
ZER1	0.452311	32
TNS2	0.452311	237
SLFN5	0.452311	5
PRKCSH	0.452311	91
ERBB4	0.452311	363
ABRA	0.45231	7
ROR2	0.45231	50
POLR1C	0.45231	356
KAT2B	0.45231	636
KRTAP10-8	0.45231	388
ECT2	0.45231	297
IQGAP1	0.45231	649
ABI2	0.452309	279
CUL2	0.452309	542
HNRNPK	0.452309	648
USP15	0.452309	190
IQCB1	0.452309	240
BTK	0.452309	438
CTNNB1	0.452309	1057
CUL4B	0.452309	421
NRAP	0.452309	12
CDC42	0.452309	427
RBBP6	0.452309	102
CDK15	0.452309	97
CANX	0.452309	381
JUN	0.452309	1004
CBX5	0.452309	393
RXRA	0.452309	368
SOX10	0.452308	120
CEP89	0.452308	88
GPR6	0.452308	2
DRD5	0.452308	178
