# Supplementary material for: Network resilience of the human interactome to pan-cancer mutations reveals conserved pathway vulnerabilities
Source: iScience. 2026 Mar 27;29(5):115500. doi: 10.1016/j.isci.2026.115500 (PMC13091781; doi:10.1016/j.isci.2026.115500)
Supplement: Table S3. Significantly enriched biological processes for high-impact genes on interactome resilience, related to Section Results - Functional enrichment of vulnerable nodes — In this table are listed all the significantly enriched biological processes (adjusted p value >0.05) of the genes that cause the greatest change in resilience. See Table S2 for the genes’ list. [file mmc3.xlsx]

## Sheet: S9 - Significantly enriched pat
Table S3 - Significantly enriched biological processes for high-impact genes on interactome resilience
Term	Overlap	Adjusted P-value	Genes
Regulation of Apoptotic Process (GO:0042981)	67/704	3.53726e-10	FOXA1;ARF4;APP;TFRC;HSPB1;YEATS4;CD3E;IFIT3;RPS6KA3;SYNGAP1;LGALS1;CASP8;KAT5;ADAMTSL4;TCTN3;MYC;MYO18A;AKT1;CYP1B1;SOX4;ZBP1;MEF2C;HSP90AA1;GRID2;YWHAZ;RHOB;CREB1;KCNMA1;BIRC6;SGK1;TP53;CARD14;PSMD10;VCP;LEF1;PIK3R1;EGFR;RELA;HSPD1;BAG4;ERBB3;BAG3;ERBB4;ERBB2;FLNA;VHL;ECT2;BARD1;NTRK1;TFAP2A;HSPA9;JUN;BIK;WFS1;API5;PLK1;CIDEB;BRAF;USP17L2;PTK2;HNRNPK;MDM2;BCL2;CTNNB1;PTPN6;RNPS1;ERCC5
Negative Regulation of Apoptotic Process (GO:0043066)	49/475	2.43841e-08	ARF4;TFRC;HSPB1;IFIT3;RPS6KA3;SYNGAP1;MYC;KDR;MYO18A;AKT1;MEF2C;LIG4;MAPK8IP2;YWHAZ;CREB1;BIRC6;TP53;CARD14;PSMD10;LEF1;PIK3R1;EGFR;RELA;HSPD1;BAG4;ERBB3;BAG3;ERBB4;ERBB2;FGF20;FLNA;VHL;PAK4;BARD1;NTRK1;HSPA9;TFAP2A;API5;WFS1;PLK1;BRAF;MERTK;PTK2;HNRNPK;BCL2;MDM2;CTNNB1;ERCC5;LGMN
Negative Regulation of Programmed Cell Death (GO:0043069)	42/382	6.52484e-08	PSMD10;ARF4;TFRC;LEF1;HSPB1;PIK3R1;IFIT3;EGFR;RELA;HSPD1;RPS6KA3;BAG4;SYNGAP1;ERBB3;BAG3;ERBB4;FTH1;MYC;ERBB2;MYO18A;AKT1;FLNA;VHL;BARD1;HSPA9;TFAP2A;NTRK1;API5;WFS1;PLK1;BRAF;YWHAZ;PTK2;HNRNPK;CREB1;BCL2;MDM2;CTNNB1;BIRC6;ERCC5;TP53;CARD14
Intracellular Signaling Cassette (GO:0141124)	39/354	1.71842e-07	YWHAE;APP;PRKCSH;LRRK2;DEFB1;PIK3R1;EGFR;RELA;RASGRP3;ZFP36L1;PPP1CB;PPP1CC;ERBB3;MYC;ERBB2;MYO18A;AKT1;EP300;PLCG1;BTRC;HRAS;CCR2;SMAD2;MEF2C;CREBBP;JUN;SMAD4;AMFR;BRAF;MAPK8IP2;USP17L2;POU4F2;CREB1;TRAF6;BTK;REL;PTPN6;FGFR3;FGFR1
Peptidyl-Tyrosine Modification (GO:0018212)	14/46	1.71842e-07	LYN;NTRK1;INSR;EGFR;PTK2;ERBB4;ERBB2;ABL1;KDR;BTK;PTPN6;FGFR4;FGFR2;FGFR1
Positive Regulation of Cellular Process (GO:0048522)	55/622	1.71842e-07	APP;HSP90AB1;CSF1;LRRK2;RPS6KA3;EPB41L4B;C1QTNF8;MYC;KDR;AKT1;IKBKE;B2M;HRAS;SOX4;MAPT;CACUL1;TP53;PSMD10;LEPROT;CCDC25;CUL3;BRAT1;LEF1;EGFR;RELA;TSPAN31;ZFP36L1;C3;CDC42;DPP4;SDCBP;NEUROD4;ERBB4;ERBB2;FGF20;MSX1;VHL;LYN;NTRK1;SRPK2;INSR;TNFSF13;FN1;POU4F2;PTK2;BCL2;MDM2;CTNNB1;PTPN6;FGFR4;FGFR3;FGFR2;LGMN;FGFR1;ZPR1
Positive Regulation of Intracellular Signal Transduction (GO:1902533)	56/652	2.98871e-07	YWHAE;APP;TFRC;GRM5;LGALS1;CASP8;KDR;IKBKE;HRAS;MEF2C;FBXW11;OPRM1;ZDHHC17;RHOA;TRAF6;CSNK2B;BTK;TERF2IP;TP53;TLR4;CARD14;VCP;USP15;CANT1;LPAR1;IQGAP1;AMBRA1;PIK3R1;ADRB2;EGFR;RELA;RXRA;ERBB3;ERBB4;ERBB2;FGF20;FLNA;ECT2;DRD5;LYN;NTRK1;SMAD4;INSR;FN1;PTPN11;NMI;USP17L2;BMP7;PTK2;NEDD4;DLG5;REL;PTPN6;FGFR3;FGFR2;FGFR1
Cell Surface Receptor Protein Tyrosine Kinase Signaling Pathway (GO:0007169)	33/296	1.99449e-06	C2CD5;CSF1;HSPB1;PIK3R1;ADRB2;CD3E;RELA;SYNGAP1;ERBB3;ERBB4;ERBB2;KDR;FGF20;NCK2;AKT1;ANKS1A;MPZL1;LYN;NTRK1;KL;EPHA6;INSR;PTPN11;CSHL1;MAPK14;MERTK;PTK2;DOK2;GRB2;FGFR4;FGFR3;FGFR2;FGFR1
Regulation of Cell Population Proliferation (GO:0042127)	60/769	2.19874e-06	APP;TFRC;CSF1;HP1BP3;IFIT3;ADAMTS1;MYC;FTH1;NCK2;KDR;CYP1B1;HRAS;SOX4;TNS2;OPRM1;RHOA;KAT2B;HGS;CSNK2B;BIRC6;SGK1;CACUL1;TP53;PLPP1;LEPROT;CUL3;EGFR;RELA;TSPAN31;ZFP36L1;DPP4;SDCBP;ERBB3;ERBB4;FGF20;VHL;LYN;NTRK1;SRPK2;TFAP2A;RBM38;JUN;TFAP2C;INSR;TNFSF13;FN1;NMI;USP17L2;PML;PTK2;DLG5;MDM2;BCL2;CTNNB1;PTPN6;FGFR4;FGFR3;FGFR2;LGMN;FGFR1
Protein Modification by Small Protein Conjugation (GO:0032446)	34/316	2.32153e-06	VCP;CUL3;MAGEF1;CUL2;KEAP1;ARRB1;SMC6;BRCA1;ARRB2;CAND1;TRIM28;KIAA1586;UBC;RBBP6;TRIM27;VHL;BTRC;FBXO7;TRIM23;BARD1;RNF44;FBXW11;FBXW7;FBXO2;PLK1;PML;DDB1;KLHL7;NEDD4;MKRN1;MDM2;BIRC6;FBXL2;CUL4B
Epidermal Growth Factor Receptor Signaling Pathway (GO:0007173)	13/49	2.43146e-06	BRAF;PTPN11;IQGAP1;EGFR;PTK2;ERBB3;ERBB4;ERBB2;NCK2;AKT1;CTNNB1;GRB2;PLCG1
Peptidyl-Tyrosine Phosphorylation (GO:0018108)	14/58	2.43146e-06	LYN;NTRK1;INSR;EGFR;PTK2;ERBB4;ERBB2;KDR;BTK;ABL1;PTPN6;FGFR4;FGFR2;FGFR1
Protein Ubiquitination (GO:0016567)	37/369	2.62675e-06	VCP;CUL3;MAGEF1;CUL2;KEAP1;UBE3A;ARRB1;BRCA1;ARRB2;AMBRA1;CAND1;UBC;TRIM68;RBBP6;VHL;BTRC;FBXO7;TRIM23;BARD1;RNF44;FBXW11;FBXW7;FBXO2;AMFR;PLK1;DDB1;KLHL7;NEDD4;TRAF6;MKRN1;BCL2;MDM2;CTNNB1;BIRC6;FBXL2;KBTBD8;CUL4B
Regulation of Gene Expression (GO:0010468)	77/1127	3.43987e-06	ZNF331;APP;KDM5B;TFRC;CSF1;HDAC10;KDM1A;HP1BP3;YEATS4;BRCA1;CD3E;NR3C1;RIMS1;EPB41L4B;CASP8;MYC;TRIM68;WDR5;KDR;AKT1;ERC1;ATXN7L3;HRAS;METTL18;SOX4;ICOSLG;MEF2C;FBXW7;KAT2B;ZNF90;SETBP1;HGS;RNF207;ZNF679;TERF2IP;MAPT;TP53;TLR4;LEF1;CRX;ZBTB45;RELA;ZFP36L1;MAPK9;RFPL4B;TRA2B;ZNF626;ABL1;MSX1;VHL;SLC38A2;LYN;SRPK2;TFAP2A;SMAD2;RBM38;CREBBP;SMAD4;FUS;KDM4E;INSR;FN1;BRAF;FOXN4;MAPK14;ESR1;BMP7;PML;GO…
Negative Regulation of DNA-templated Transcription (GO:0045892)	70/1006	7.51381e-06	APP;TCERG1;SUV39H2;HDAC10;KDM1A;MAGEF1;ATN1;KEAP1;BRCA1;LDB2;NR3C1;TRIM28;KAT5;MYC;WDR5;EP300;TRIM27;SOX4;MEF2C;ZHX2;DNMT3A;SOX10;YWHAZ;ETV6;KAT2B;CREB1;ELF2;TFDP2;TRAF6;TP53;MDFI;PSMD10;LEF1;FOXK1;ZBTB45;HDAC8;RELA;SDCBP;ATXN1;RXRA;IFI16;HIVEP1;HSF4;FLNA;SUDS3;VHL;TFAP2A;SMAD2;HSPA8;CREBBP;JUN;SMAD4;CBX5;WFS1;ZBTB16;PLK1;NR2F1;LARP7;ESR1;BMP7;PML;POU4F2;DLG1;HNRNPK;NEDD4;BHLHE40;MDM2;CTNNB1;RCOR…
Negative Regulation of Transcription by RNA Polymerase II (GO:0000122)	56/732	7.97464e-06	APP;TCERG1;SUV39H2;HDAC10;KDM1A;MAGEF1;ATN1;KEAP1;LDB2;NR3C1;KAT5;MYC;WDR5;EP300;TRIM27;SOX4;MEF2C;ZHX2;DNMT3A;SOX10;YWHAZ;ETV6;KAT2B;TRAF6;TP53;MDFI;PSMD10;LEF1;ZBTB45;HDAC8;RELA;SDCBP;ATXN1;RXRA;IFI16;HIVEP1;HSF4;SUDS3;VHL;TFAP2A;CREBBP;JUN;SMAD4;CBX5;WFS1;ZBTB16;PLK1;NR2F1;LARP7;ESR1;POU4F2;DLG1;NEDD4;BHLHE40;MDM2;FGFR2
Protein Phosphorylation (GO:0006468)	36/373	8.48221e-06	CAMK2B;LRRK2;CAMK2A;EGFR;MAPK9;ERBB4;ERBB2;KDR;ABL1;AKT1;ERC1;LYN;SRPK2;NTRK1;PRKCE;INSR;PLK1;BRAF;MAPK14;MERTK;YWHAZ;PTK2;SRPK1;CREB1;ABI2;CSNK2B;BTK;PICK1;BIRC6;PTPN6;SGK1;FGFR4;TLR4;FGFR2;CDK16;FGFR1
Cellular Response to Growth Factor Stimulus (GO:0071363)	21/150	1.15122e-05	NTRK1;MEF2C;SMAD4;HSPB1;PTPN11;IQGAP1;NR3C1;MAPK14;BMP7;EGFR;ZFP36L1;EEF1A1;ERBB2;KDR;AKT1;CTNNB1;PLCG1;MAPT;FGFR1;LGMN;ZPR1
Positive Regulation of DNA-templated Transcription (GO:0045893)	82/1274	1.15122e-05	FOXA1;ARF4;APP;TCERG1;KDM1A;YWHAB;YEATS4;ARRB1;BRCA1;LDB2;MEOX2;NR3C1;ABRA;RPS6KA3;TRIM28;KAT5;ZIC3;MYC;WDR5;NCK2;AKT1;EP300;HOXA1;BTRC;ATXN7L3;HRAS;SOX4;NCOA1;MEF2C;OLIG3;FBXW11;NCOA3;SOX10;KAT2B;CREB1;ELF2;TFDP2;ASPH;TRAF6;HOXB4;TP53;TLR4;CREB5;NOTCH3;LEF1;CRX;FOXK1;PIK3R1;EGFR;RELA;NEUROD4;RXRA;IFI16;ERBB4;ERBB2;ABL1;HIVEP1;OTX1;VHL;TFAP2A;SMAD2;CREBBP;JUN;TFAP2C;SMAD4;USP21;ZBTB16;PYHIN1;SS18…
Regulation of Protein Ubiquitination (GO:0031396)	18/113	1.22154e-05	PSMD10;HSP90AA1;PAXIP1;HSP90AB1;KDM1A;FBXW7;WFS1;CUL3;LRRK2;UBE3A;ARRB1;ARRB2;HDAC8;BAG5;TRAF6;UBQLN1;AKT1;CTNNB1
ERBB Signaling Pathway (GO:0038127)	13/58	1.22154e-05	BRAF;PTPN11;IQGAP1;EGFR;PTK2;ERBB3;ERBB4;ERBB2;NCK2;AKT1;CTNNB1;GRB2;PLCG1
Regulation of ERK1 and ERK2 Cascade (GO:0070372)	26/223	1.25835e-05	APP;PSCA;ARRB1;ARRB2;EGFR;ERBB4;ERBB2;KDR;HRAS;LYN;NTRK1;SMAD4;FBXW7;FN1;BRAF;PTPN11;OPRM1;ZDHHC17;YWHAZ;DLG1;TNIP1;PTPN6;FGFR4;TLR4;FGFR3;FGFR2
Proteasomal Protein Catabolic Process (GO:0010498)	35/372	1.80431e-05	VCP;UBXN2B;CUL3;UBR4;KEAP1;UBE3A;ARRB1;ARRB2;AMBRA1;BAG6;PSMB4;KAT5;TRIM28;UBQLN1;VHL;BTRC;FBXO7;UBQLN2;FBXW11;FBXW7;RHBDD2;WFS1;FBXO2;AMFR;SGTA;PML;DDB1;PSMA3;APPBP2;KLHL7;CANX;MDM2;CTNNB1;KBTBD8;CUL4B
Regulation of MAPK Cascade (GO:0043408)	28/260	2.01412e-05	PSMD10;APP;ULK4;LPAR1;IQGAP1;ADRB2;EGFR;ERBB3;ERBB4;ERBB2;KDR;FGF20;HRAS;PAK4;DRD5;LYN;MEF2C;INSR;FN1;MAPK8IP2;ZDHHC17;YWHAZ;GRB2;PTPN6;FGFR3;MDFI;FGFR2;FGFR1
MAPK Cascade (GO:0000165)	18/119	2.24369e-05	YWHAE;MEF2C;LRRK2;BRAF;MAPK8IP2;MAPK14;USP17L2;POU4F2;RASGRP3;ZFP36L1;PPP1CB;PPP1CC;MAPK9;MYC;PTPN6;FGFR3;HRAS;FGFR1
Positive Regulation of Cell Differentiation (GO:0045597)	30/297	2.6665e-05	APP;HSP90AB1;CSF1;KDM1A;LEF1;ZFP36L1;RPS6KA3;SDCBP;MAPK9;NEUROD4;KAT5;KDR;AKT1;VHL;ECT2;SOX4;SMAD2;MEF2C;SMAD4;ZBTB16;MAPK14;BMP7;FOXN1;PTK2;RHOA;POU4F2;CREB1;HOXB4;CTNNB1;FGFR1
Cellular Response to Ionizing Radiation (GO:0071479)	12/53	2.6665e-05	BARD1;KDM1A;IFI16;MDM2;LIG4;GRB2;BRCA1;ECT2;MAPK14;HRAS;TP53;RHOB
Positive Regulation of Protein Localization to Nucleus (GO:1900182)	14/75	3.31773e-05	CCT3;CREBBP;TFRC;PYHIN1;PLK1;LARP7;PIK3R1;TRIM28;BAG3;EP300;FLNA;ECT2;CCT5;ZPR1
Positive Regulation of Transcription by RNA Polymerase II (GO:0045944)	66/983	3.61074e-05	FOXA1;ARF4;APP;TCERG1;KDM1A;YWHAB;ARRB1;BRCA1;LDB2;MEOX2;NR3C1;ABRA;RPS6KA3;KAT5;ZIC3;MYC;NCK2;AKT1;EP300;HOXA1;HRAS;SOX4;NCOA1;MEF2C;OLIG3;NCOA3;KAT2B;CREB1;TFDP2;TRAF6;HOXB4;TP53;TLR4;PAXIP1;LEF1;CRX;PIK3R1;EGFR;RELA;NEUROD4;RXRA;IFI16;ABL1;HIVEP1;OTX1;TFAP2A;SMAD2;CREBBP;JUN;TFAP2C;SMAD4;USP21;SS18L1;LARP7;NFATC1;FOXN4;ESR1;POU4F2;SETX;TNIP1;REL;CTNNB1;LPIN2;HOXD8;NEUROG2;FGFR2
Regulation of Autophagy (GO:0010506)	25/230	6.23549e-05	VPS29;LEPROT;LRRK2;UBR4;KEAP1;HSPB1;FOXK1;AMBRA1;GOLGA2;KAT5;IFI16;UBQLN1;AKT1;EP300;TRIM27;VHL;TRIM23;UBQLN2;SH3GLB1;EEF1A1;NEDD4;BCL2;FBXL2;MAPT;CDK16
Cellular Response to Oxygen-Containing Compound (GO:1901701)	34/384	8.30919e-05	APP;VCP;LRRK2;ATP1A3;ADRB2;EGFR;RELA;ZFP36L1;MAPK9;GRM5;KAT5;EP300;B2M;SLC38A2;DRD5;LYN;NTRK1;MEF2C;VCAM1;ERCC6L2;NCOA3;MAPK14;ESR1;RHOA;POU4F2;CREB1;TNIP1;TRAF6;PEX5;MDM2;MAPT;TP53;TLR4;LGMN
Protein Stabilization (GO:0050821)	23/212	0.000166373	CCT3;HSP90AA1;HSP90AB1;FBXW7;WFS1;MCM8;PYHIN1;SEC16A;PIK3R1;PML;HSPD1;BAG6;BAG4;BAG5;CREB1;BAG3;FLNA;EP300;MSX1;VHL;SAXO1;SOX4;CCT5
Protein Modification Process (GO:0036211)	42/545	0.000166373	CAMK2B;MTMR3;LRRK2;CAMK2A;MTMR6;PPP1CB;GOLGA2;PPP1CC;MAPK9;ERBB2;ABL1;AKT1;AGA;BTRC;LYN;NTRK1;SRPK2;FBXW11;PRKCE;FBXO2;INSR;PLK1;FN1;BRAF;MERTK;PHKA2;YWHAZ;SRPK1;PPP1CA;COL3A1;CREB1;MGAT4B;BTK;PICK1;BIRC6;PTPN6;PADI4;FBXL2;SGK1;CDK16;FGFR1;B4GALT5
Regulation of Telomere Maintenance via Telomerase (GO:0032210)	10/44	0.000209341	CCT3;HSP90AA1;TINF2;CTNNB1;POT1;TERF1;TP53;SMG5;CCT5;PML
Positive Regulation of Cell Population Proliferation (GO:0008284)	38/484	0.000316543	LEPROT;CSF1;KDM1A;CUL3;LEF1;PIK3R1;EGFR;RELA;TSPAN31;DPP4;SDCBP;ERBB3;ERBB4;MYC;ERBB2;KDR;FGF20;AKT1;HRAS;SOX4;LYN;SRPK2;MEF2C;INSR;TNFSF13;FN1;LIG4;PTK2;BCL2;MDM2;CTNNB1;PTPN6;FGFR4;CACUL1;FGFR3;FGFR2;LGMN;FGFR1
Cellular Response to Epidermal Growth Factor Stimulus (GO:0071364)	8/28	0.000325418	EEF1A1;ERBB2;PTPN11;IQGAP1;PLCG1;EGFR;ZFP36L1;ZPR1
Regulation of Transcription by RNA Polymerase II (GO:0006357)	118/2250	0.000400896	FOXA1;APP;TCERG1;HDAC10;KDM1A;ATN1;KEAP1;YEATS4;NR3C1;ABRA;RPS6KA3;KAT5;MYC;AKT1;EP300;HOXA1;TRIM27;ZNF600;ATXN7L3;SOX4;ZNF17;MEF2C;ZFP69B;ZNF99;SOX10;HOXB4;TP53;PSMD10;PIK3R1;SDCBP;ATXN1;NEUROD4;TTC21B;RAD21;ABL1;HIVEP1;SUDS3;OTX1;BARD1;TFAP2A;SMAD2;CREBBP;JUN;TFAP2C;SMAD4;CBX5;WFS1;FUS;ZBTB16;SS18L1;PLK1;NR2F1;LARP7;NFATC1;FOXN4;FOXN1;ESR1;SETX;DLG1;HNRNPK;TLX3;FEV;BHLHE40;REL;MDM2;RCOR2;HOXD8;…
Positive Regulation of Cell Growth (GO:0030307)	15/107	0.00041033	PSMD10;MACF1;CDKL5;BRAT1;RASAL1;EGFR;POU4F2;CDC42;RIMS1;RPS6KA3;SDCBP;ERBB2;BCL2;AKT1;MAPT
Ubiquitin-Dependent Protein Catabolic Process (GO:0006511)	36/455	0.000431244	VCP;PPP1R11;UBXN2B;CUL3;MAGEF1;UBR4;KEAP1;ARRB1;UBE3A;ARRB2;AMBRA1;BAG6;PSMB4;KAT5;TRIM28;UBQLN1;RBBP6;VHL;BTRC;FBXO7;UBQLN2;ZRANB1;FBXW7;FBXW11;AMFR;PML;DDB1;PSMA3;APPBP2;HECW2;KLHL7;NEDD4;MDM2;LNX1;CTNNB1;KBTBD8
Response to Ionizing Radiation (GO:0010212)	12/71	0.000484664	BARD1;PAXIP1;KAT5;IFI16;BRAT1;LIG4;GRB2;BRCA1;ECT2;MAPK14;TP53;RHOB
Positive Regulation of Nitric Oxide Biosynthetic Process (GO:0045429)	8/30	0.000505624	APP;HSP90AA1;HSP90AB1;INSR;AKT1;OPRM1;ESR1;TLR4
Positive Regulation of Protein Modification Process (GO:0031401)	14/98	0.000611529	FAXDC2;LRRK2;BRAT1;ARRB1;PTK2;EGFR;GOLGA2;C3;KAT5;FAM161A;ERBB4;KDR;CARD14;TRABD2A
Positive Regulation of Nitric Oxide Metabolic Process (GO:1904407)	8/31	0.000615597	APP;HSP90AA1;HSP90AB1;INSR;AKT1;OPRM1;ESR1;TLR4
Response to Epidermal Growth Factor (GO:0070849)	8/31	0.000615597	EEF1A1;ERBB2;PTPN11;IQGAP1;PLCG1;EGFR;ZFP36L1;ZPR1
Positive Regulation of Macromolecule Biosynthetic Process (GO:0010557)	30/355	0.00063816	APP;TFRC;CSF1;LEF1;BRCA1;LDB2;CD3E;RELA;EPB41L4B;RIMS1;MAPK9;MYC;AKT1;SLC38A2;SRPK2;TFAP2A;MEF2C;SMAD4;INSR;FN1;BRAF;MAPK14;BMP7;HGS;DNAJA4;RNF207;FGFR4;TP53;TLR4;ZPR1
Negative Regulation of Cellular Process (GO:0048523)	39/531	0.000859028	APP;ITGB3;BRCA1;IFIT3;SYNGAP1;ERBB3;ADAMTS1;ERBB4;MYC;FTH1;NCK2;CYP1B1;MSX1;VHL;HRAS;TNS2;BARD1;LYN;NTRK1;SUZ12;SMAD2;TFAP2A;RBM38;SMAD4;WFS1;NMI;OPRM1;BMP7;POU4F2;PML;RHOB;KAT2B;HGS;DLG5;CSNK2B;CTNNB1;PTPN6;TP53;PLPP1
Positive Regulation of RNA Biosynthetic Process (GO:1902680)	40/555	0.00101069	LEF1;YEATS4;FOXK1;BRCA1;RELA;RXRA;KAT5;TRIM28;ZIC3;ERBB4;MYC;WDR5;EP300;VHL;BTRC;ATXN7L3;SOX4;NCOA1;SMAD2;TFAP2A;MEF2C;CREBBP;JUN;SMAD4;FBXW11;USP21;ZBTB16;PYHIN1;SS18L1;NFATC1;SOX10;BMP7;ESR1;KAT2B;CREB1;ELF2;ASPH;CTNNB1;TP53;CREB5
Positive Regulation of Growth (GO:0045927)	12/79	0.00125047	PSMD10;CDC42;RPS6KA3;SDCBP;WFS1;BRAT1;INSR;ERBB2;BCL2;AKT1;EGFR;ZPR1
Positive Regulation of Programmed Cell Death (GO:0043068)	23/248	0.00150373	BARD1;FOXA1;ZBP1;HSPA9;NTRK1;APP;JUN;LRRK2;CIDEB;POU4F2;RHOB;LGALS1;CASP8;ADAMTSL4;TCTN3;KCNMA1;BCL2;CYP1B1;CTNNB1;RNPS1;ECT2;TP53;SOX4
Negative Regulation of RNA Biosynthetic Process (GO:1902679)	35/470	0.00161279	SUV39H2;HDAC10;KDM1A;LEF1;FOXK1;BRCA1;LDB2;NR3C1;RELA;ATXN1;IFI16;KAT5;TRIM28;SUDS3;SMAD2;TFAP2A;HSPA8;JUN;ZHX2;SMAD4;CBX5;ZBTB16;DNMT3A;BMP7;PML;HNRNPK;ELF2;TFDP2;TRAF6;BHLHE40;MDM2;CTNNB1;TP53;RCOR2;MDFI
Positive Regulation of Intracellular Protein Transport (GO:0090316)	11/69	0.00161279	YWHAE;TRIM28;ASPH;BAG3;EP300;FLNA;PIK3R1;ECT2;PCNT;VAMP2;ZPR1
Positive Regulation of Nucleocytoplasmic Transport (GO:0046824)	9/46	0.00161279	YWHAE;TRIM28;BAG3;NEDD4;EP300;FLNA;PIK3R1;ECT2;ZPR1
Canonical NF-kappaB Signal Transduction (GO:0007249)	8/36	0.00164652	CREBBP;TRAF6;MYO18A;REL;EP300;ERC1;TLR4;RELA
Cellular Response to Amyloid-Beta (GO:1904646)	8/36	0.00164652	NTRK1;APP;GRM5;VCAM1;ATP1A3;ADRB2;TLR4;LGMN
Proteasome-Mediated Ubiquitin-Dependent Protein Catabolic Process (GO:0043161)	28/340	0.00164652	VCP;UBXN2B;CUL3;CUL2;UBR4;KEAP1;UBE3A;ARRB1;ARRB2;AMBRA1;PSMB4;KAT5;TRIM28;VHL;BTRC;FBXO7;FBXW11;FBXW7;FBXO2;PML;DDB1;PSMA3;APPBP2;KLHL7;MDM2;CTNNB1;FBXL2;KBTBD8
Positive Regulation of Protein Metabolic Process (GO:0051247)	20/202	0.00171328	BARD1;LYN;APP;VCP;HSP90AA1;CSF1;FBXW11;WFS1;PRKCSH;PLK1;LDB2;DDB1;ABCB10;CASP8;ASPH;NEDD4;ERBB2;AKT1;BTRC;FGFR4
Cellular Response to Radiation (GO:0071478)	9/47	0.00171328	BARD1;IFI16;LIG4;GRB2;BRCA1;ECT2;MAPK14;TP53;RHOB
Positive Regulation of Chromosome Organization (GO:2001252)	9/47	0.00171328	KAT5;MYC;RAD21;TINF2;LIG4;POT1;TERF2IP;TERF1;PML
Positive Regulation of Gene Expression (GO:0010628)	33/436	0.00171328	APP;TFRC;CSF1;PRKCSH;LEF1;PIK3R1;BRCA1;CD3E;RELA;RIMS1;EPB41L4B;MAPK9;IFI16;MYC;ERBB2;AKT1;SLC38A2;SRPK2;TFAP2A;MEF2C;SMAD4;FN1;BRAF;MAPK14;BMP7;SETX;DNAJA4;HGS;RNF207;FGFR4;TP53;TLR4;ZPR1
Positive Regulation of MAPK Cascade (GO:0043410)	29/362	0.001815	APP;LRRK2;LPAR1;ARRB1;IQGAP1;ADRB2;ARRB2;EGFR;SDCBP;ERBB3;ERBB4;ERBB2;KDR;FGF20;HRAS;DRD5;LYN;NTRK1;MEF2C;FBXW7;INSR;BRAF;PTPN11;OPRM1;FGFR4;TLR4;FGFR3;FGFR2;FGFR1
Positive Regulation of Proteasomal Protein Catabolic Process (GO:1901800)	13/98	0.00197407	PSMD10;VCP;ZER1;FBXW7;LRRK2;PLK1;SGTA;KEAP1;BAG6;TMEM259;MDM2;UBQLN1;UBQLN2
Positive Regulation of Response to Endoplasmic Reticulum Stress (GO:1905898)	7/28	0.00202788	BAG6;TMEM259;SGTA;NCK2;UBQLN1;PIK3R1;UBQLN2
Positive Regulation of Cell Cycle (GO:0045787)	10/60	0.00206943	FOXA1;PSMD10;SRPK2;APP;LEF1;MDM2;MSX1;FGFR2;LGMN;ZPR1
Modification-Dependent Protein Catabolic Process (GO:0019941)	20/208	0.00232356	VCP;PPP1R11;CUL3;MAGEF1;UBR4;KEAP1;UBE3A;ARRB1;DDB1;BAG6;HECW2;NEDD4;UBC;MDM2;UBQLN1;LNX1;RBBP6;BTRC;FBXO7;UBQLN2
Regulation of Neuron Apoptotic Process (GO:0043523)	15/129	0.00233398	SRPK2;TFAP2A;NTRK1;APP;MEF2C;GRID2;WFS1;LIG4;SYNGAP1;CASP8;ERBB3;FGF20;BCL2;CTNNB1;LGMN
Entrainment of Circadian Clock by Photoperiod (GO:0043153)	6/21	0.00304243	PPP1CB;PPP1CC;BHLHE40;TP53;PML;PPP1CA
Positive Regulation of Protein Ubiquitination (GO:0031398)	11/76	0.00313461	PSMD10;PAXIP1;KDM1A;FBXW7;WFS1;LRRK2;TRAF6;CUL3;PLK1;UBQLN1;UBE3A
Regulation of RNA Splicing (GO:0043484)	13/104	0.00331591	SRPK2;RBM38;FUS;LARP7;PIK3R1;SRPK1;SETX;KAT2B;HNRNPK;TRA2B;ATXN7L3;SLC38A2;ZPR1
Intrinsic Apoptotic Signaling Pathway in Response to DNA Damage (GO:0008630)	9/52	0.00331591	BAG6;IFI16;BCL2;EP300;CIDEB;BRCA1;IKBKE;TP53;PML
Regulation of Telomere Maintenance (GO:0032204)	9/52	0.00331591	MYC;TINF2;POT1;TERF2IP;SMC6;TERF1;HDAC8;SMG5;PML
Regulation of Protein Import Into Nucleus (GO:0042306)	8/41	0.00338884	TRIM28;YWHAB;BAG3;EP300;FLNA;PIK3R1;ECT2;ZPR1
Positive Regulation of D-glucose Transmembrane Transport (GO:0010828)	7/31	0.00353845	C3;C2CD5;INSR;AKT1;BRAF;PTPN11;PIK3R1
Photoperiodism (GO:0009648)	6/22	0.00361317	PPP1CB;PPP1CC;BHLHE40;TP53;PML;PPP1CA
Positive Regulation of miRNA Metabolic Process (GO:2000630)	9/53	0.00361317	FOXA1;NOTCH3;JUN;MYC;NR3C1;HRAS;TP53;EGFR;RELA
Regulation of Proteolysis (GO:0030162)	9/53	0.00361317	BAG6;CASP8;ASPH;FBXW11;PLK1;TSPAN5;BTRC;FGFR4;CST4
Regulation of Canonical NF-kappaB Signal Transduction (GO:0043122)	23/270	0.00363243	CANT1;TFRC;FBXW11;INSR;LPAR1;HSPB1;ARRB2;ZDHHC17;ESR1;RHOA;RELA;CYLD;LGALS1;CASP8;TNIP1;TRAF6;REL;FLNA;TERF2IP;ECT2;IKBKE;TLR4;CARD14
DNA Damage Response (GO:0006974)	31/421	0.00375977	MUS81;VCP;KDM1A;MCM8;BRAT1;SMC6;BRCA1;ENDOV;KAT5;TRIM28;MYC;RBBP6;IKBKE;BARD1;LYN;CBX5;FBXW7;PARP2;USP21;CIDEB;MAPK14;PML;PPP1CA;SETX;DDB1;NEDD4;BCL2;GRB2;MAPT;TP53;CUL4B
Positive Regulation of Protein Modification by Small Protein Conjugation or Removal (GO:1903322)	11/79	0.00380144	PSMD10;PAXIP1;KDM1A;TNIP1;FBXW7;WFS1;LRRK2;TRAF6;CUL3;UBQLN1;UBE3A
Regulation of miRNA Transcription (GO:1902893)	10/66	0.00380144	FOXA1;APP;NOTCH3;JUN;MYC;NR3C1;TP53;ESR1;EGFR;RELA
Regulation of Protein Phosphorylation (GO:0001932)	15/137	0.00380144	LYN;FAXDC2;LRRK2;BRAT1;FN1;HSPB1;ARRB1;PTK2;EGFR;C3;ERBB4;KDR;TERF2IP;ECT2;CARD14
Cellular Response to Nitrogen Compound (GO:1901699)	17/169	0.00383391	NTRK1;APP;MEF2C;VCAM1;ATP1A3;ADRB2;BRCA1;RELA;ZFP36L1;GRM5;MDM2;AKT1;EP300;CTNNB1;TP53;TLR4;LGMN
Regulation of Receptor Signaling Pathway via JAK-STAT (GO:0046425)	9/55	0.00445439	LEPROT;HGS;ERBB4;IL10RB;CAMK2A;CYP1B1;EP300;VHL;CSHL1
Negative Regulation of Neuron Apoptotic Process (GO:0043524)	11/81	0.0045167	NTRK1;MEF2C;SYNGAP1;ERBB3;WFS1;FGF20;BCL2;LIG4;FBXO7;LGMN;ZPR1
Regulation of Catabolic Process (GO:0009894)	11/81	0.0045167	VPS29;IFI16;HGS;LRRK2;MDM2;HSPB1;KEAP1;EP300;UBE3A;MAPT;FBXL2
Response to Calcium Ion (GO:0051592)	12/95	0.00452197	MEF2C;ASPH;NEDD4;KCNMA1;BRAF;MICU2;IQGAP1;SLC25A12;RASGRP2;ECT2;CALM2;LGMN
Response to Estradiol (GO:0032355)	7/33	0.00452788	FOXA1;KAT5;NCOA3;CTNNB1;ESR1;EGFR;POU4F2
Cellular Component Assembly (GO:0022607)	23/277	0.00465958	ACD;CREBBP;SPEF1;NCOA3;TINF2;CD3E;YWHAZ;RHOA;PML;AIF1L;BAG6;CDC42;RIMS1;GORASP2;CSNK2B;MDM2;POT1;TRIP13;WASF1;TP53;CFAP53;VAMP2;AP2M1
Adenylate Cyclase-Inhibiting G Protein-Coupled Receptor Signaling Pathway (GO:0007193)	9/56	0.00479347	APP;MTNR1A;GABBR1;NPY1R;LPAR1;FLNA;OPRM1;INSL3;MCHR1
Regulation of Cell Motility (GO:2000145)	14/126	0.00488995	MACF1;CCDC25;LDB2;USP17L2;RHOA;RHOB;C1QTNF8;KIF2A;ERBB4;ABL1;FGF20;AKT1;FLNA;SGK1
Regulation of Protein-Containing Complex Assembly (GO:0043254)	14/126	0.00488995	SH3GLB1;HSPA8;VCP;HSP90AA1;TFRC;SAR1B;BIK;SEC16A;PTPN11;GAK;CDC42;PEX5;EP300;TRABD2A
Regulation of Nitric Oxide Biosynthetic Process (GO:0045428)	8/45	0.00521379	APP;HSP90AA1;HSP90AB1;INSR;AKT1;OPRM1;ESR1;TLR4
Response to Amyloid-Beta (GO:1904645)	8/45	0.00521379	NTRK1;APP;GRM5;VCAM1;ATP1A3;ADRB2;TLR4;LGMN
Regulation of Cell Cycle (GO:0051726)	25/318	0.00532539	YWHAE;HSP90AB1;YEATS4;IQGAP1;BRCA1;SDCBP;KAT5;MYC;WDR5;MSX1;HRAS;BARD1;SRPK2;RBM38;JUN;PLK1;BMP7;PML;RHOB;CYLD;KAT2B;MDM2;TP53;FGFR2;ZPR1
Negative Regulation of Immune Response (GO:0050777)	10/70	0.00532539	LYN;COL3A1;IFI16;PTPN6;TRIM27;PLCG1;NMI;MAPK14;YWHAZ;CCR2
Golgi Organization (GO:0007030)	14/128	0.00533122	UBXN2B;SEC16A;LRRK2;PLK1;ZFP69B;GOLGA8M;YWHAZ;GOLGA2;GAK;CDC42;BAG5;GORASP2;MYO18A;RAB6B
Endothelial Tube Morphogenesis (GO:0061154)	4/9	0.00533122	CSNK2B;CTNNB1;RHOA;RHOB
Peptidyl-Lysine Acetylation (GO:0018394)	4/9	0.00533122	KAT2B;CREBBP;KAT5;EP300
Positive Regulation of Lipase Activity (GO:0060193)	4/9	0.00533122	FGFR3;FGFR2;RHOA;FGFR1
Positive Regulation of ERAD Pathway (GO:1904294)	5/16	0.00533122	BAG6;TMEM259;SGTA;UBQLN1;UBQLN2
Mesenchymal Cell Differentiation (GO:0048762)	9/58	0.00557051	MEF2C;SMAD4;TRIM28;DLG5;LEF1;CTNNB1;BMP7;FGFR2;FGFR1
Cellular Response to Reactive Oxygen Species (GO:0034614)	10/71	0.00558757	SETX;MAPK9;ERCC6L2;LRRK2;PEX5;CYP1B1;MAPT;ECT2;RELA;RHOB
Regulation of Intracellular Signal Transduction (GO:1902531)	24/302	0.00558757	LYN;PLEKHG4;LRRK2;AMFR;ULK4;HSPB1;PTPN11;ARHGAP45;GNA13;CYLD;FGD5;DLG1;TRAF6;KDR;AKT1;EP300;GRB2;RHOU;FBXL2;MAPT;SGK1;ECT2;CALM2;PAK4
Toll-Like Receptor Signaling Pathway (GO:0002224)	7/35	0.00559896	RPS6KA3;TNIP1;TRAF6;BTK;TLR4;RELA;HSPD1
Regulation of Programmed Cell Death (GO:0043067)	18/195	0.00562676	NTRK1;VCP;HSP90AA1;BIK;WFS1;LRRK2;CIDEB;YEATS4;CD3E;USP17L2;ZDHHC17;POU4F2;LGALS1;KAT5;AKT1;PTPN6;SGK1;TP53
Negative Regulation of Cell Population Proliferation (GO:0008285)	28/379	0.00562676	APP;IFIT3;ADAMTS1;ERBB4;FTH1;MYC;NCK2;CYP1B1;VHL;B2M;HRAS;TNS2;LYN;TFAP2A;NTRK1;RBM38;TINF2;NMI;OPRM1;PML;KAT2B;HGS;DLG5;CSNK2B;CTNNB1;PTPN6;TP53;PLPP1
Response to Endoplasmic Reticulum Stress (GO:0034976)	18/196	0.0058232	JUN;VCP;RHBDD2;WFS1;FBXO2;SEC16A;AMFR;SGTA;PIK3R1;BAG6;TMEM259;GORASP2;CANX;BCL2;UBQLN1;TP53;TTC23L;UBQLN2
Response to UV (GO:0009411)	12/100	0.0058232	DDB1;CREBBP;KDM1A;FBXW7;MYC;NEDD4;EP300;ERCC5;TP53;EGFR;RELA;CUL4B
Chromatin Organization (GO:0006325)	25/323	0.0058232	FOXA1;SUV39H2;KDM5B;PAXIP1;HDAC10;HP1BP3;YEATS4;SMC6;BRCA1;HDAC8;HIRIP3;TRIM28;MYC;UBN1;SUDS3;BARD1;KDM4E;ESR1;PML;SRPK1;KAT2B;CDAN1;PADI4;HDGFL1;ASF1B
Protein-Containing Complex Assembly (GO:0065003)	25/323	0.0058232	SRP19;HSP90AB1;SAR1B;COX15;CUL3;LRRK2;ADRB2;CD3E;HSPD1;RIMS1;CAND1;NCK2;WASF1;AP2M1;CREBBP;HSP90AA1;FN1;MAPK8IP2;PML;GAK;CSNK2B;MDM2;MAPT;TP53;VAMP2
Positive Regulation of miRNA Transcription (GO:1902895)	8/47	0.00598056	FOXA1;NOTCH3;JUN;MYC;NR3C1;TP53;EGFR;RELA
Apoptotic Process (GO:0006915)	20/232	0.00600908	TRPC5;BIK;PRKCE;ZBTB16;BRAT1;ATN1;CIDEB;LIG4;PML;RHOB;HSPD1;BAG6;CASP8;ERBB3;MYC;BCL2;MDM2;AKT1;EP300;PAK4
Neuron Projection Organization (GO:0106027)	5/17	0.0064838	APP;INSR;ATP1A3;PICK1;LGMN
Positive Regulation of Ubiquitin-Dependent Protein Catabolic Process (GO:2000060)	11/88	0.0071014	PSMD10;VCP;ZER1;FBXW7;LRRK2;PYHIN1;PLK1;SGTA;MDM2;KEAP1;PTK2
Protein Localization to Chromosome (GO:0034502)	8/49	0.00778096	MCM8;RAD21;TINF2;LEF1;PLK1;TONSL;TERF2IP;ESR1
Cellular Response to Light Stimulus (GO:0071482)	9/62	0.00814626	DDB1;CREBBP;KDM1A;FBXW7;MYC;NEDD4;EP300;TP53;CUL4B
Positive Regulation of Apoptotic Process (GO:0043065)	24/313	0.00834681	BARD1;SRPK2;FOXA1;ZBP1;HSPA9;TFAP2A;APP;JUN;CIDEB;RHOB;HSPD1;LGALS1;CASP8;ADAMTSL4;TCTN3;KCNMA1;BCL2;CYP1B1;CTNNB1;RNPS1;PLCG1;ECT2;TP53;SOX4
Neuron Maturation (GO:0042551)	5/18	0.00834681	C3;APP;PICK1;ANKS1A;B4GALT5
Positive Regulation of Canonical NF-kappaB Signal Transduction (GO:0043123)	18/204	0.00869091	CANT1;TFRC;FBXW11;INSR;LPAR1;ZDHHC17;RHOA;RELA;LGALS1;CASP8;TRAF6;REL;FLNA;TERF2IP;ECT2;IKBKE;TLR4;CARD14
Positive Regulation of ERK1 and ERK2 Cascade (GO:0070374)	15/153	0.00871787	NTRK1;APP;FBXW7;BRAF;ARRB1;PTPN11;ARRB2;OPRM1;EGFR;ERBB4;KDR;FGFR4;FGFR3;HRAS;FGFR2
Negative Regulation of Signal Transduction (GO:0009968)	22/277	0.0087706	LYN;YWHAE;VCP;EGFL7;LEPROT;FBXW7;YWHAB;ARRB1;ADRB2;MAPK8IP2;ERBB3;HGS;NEDD4;BCL2;AKT1;PTPN6;VHL;BTRC;TNS2;MDFI;LGMN;TRABD2A
Cellular Response to UV (GO:0034644)	10/77	0.00910599	DDB1;CREBBP;KDM1A;FBXW7;MYC;NEDD4;EP300;MAPK14;TP53;CUL4B
Regulation of Non-Canonical NF-kappaB Signal Transduction (GO:1901222)	10/77	0.00910599	APP;CYLD;VCP;DLG1;TERF2IP;NMI;TLR4;BMP7;RHOA;RELA
Regulation of DNA-templated Transcription (GO:0006355)	104/2139	0.00920478	ZNF331;FOXA1;APP;HDAC10;KDM1A;YEATS4;NR3C1;TRIM28;KAT5;MYC;EP300;HOXA1;ZNF600;BTRC;ATXN7L3;SOX4;ZNF17;MEF2C;FBXW11;ZFP69B;ZNF99;SOX10;ZNF90;ZNF679;TP53;PSMD10;ATXN1;TTC21B;RAD21;HIVEP1;SUDS3;OTX1;BARD1;TFAP2A;SMAD2;HSPA8;CREBBP;JUN;TFAP2C;SMAD4;CBX5;FUS;ZBTB16;PYHIN1;SS18L1;INSR;NFATC1;FOXN4;FOXN1;ESR1;BMP7;HNRNPK;GON4L;TLX3;FEV;BHLHE40;MDM2;RCOR2;HOXD8;SUV39H2;KDM5B;HP1BP3;ARRB1;BRCA1;LDB2;MEOX2…
Negative Regulation of DNA-binding Transcription Factor Activity (GO:0043433)	13/122	0.00920478	PSMD10;PAXIP1;KDM1A;ARRB1;ARRB2;BMP7;ESR1;POU4F2;CYLD;BHLHE40;CYP1B1;FLNA;BTRC
Phosphorylation (GO:0016310)	23/298	0.00936802	LYN;SRPK2;CAMK2B;NTRK1;PRKCE;INSR;LRRK2;PLK1;CAMK2A;BRAF;MERTK;YWHAZ;SRPK1;MAPK9;CREB1;ERBB2;BTK;AKT1;PICK1;BIRC6;SGK1;CDK16;FGFR1
Cellular Response to Decreased Oxygen Levels (GO:0036294)	10/78	0.00980107	SUV39H2;MYC;HP1BP3;UBQLN1;MDM2;PICK1;VHL;TP53;BMP7;ZFP36L1
Chromatin Remodeling (GO:0006338)	21/262	0.00993515	BARD1;SRPK2;FOXA1;SUV39H2;KDM5B;USP15;PAXIP1;HDAC10;KDM1A;PARP2;KDM4E;YEATS4;BRCA1;ESR1;PML;KAT2B;KAT5;MYC;PADI4;SUDS3;HDGFL1
Negative Regulation of Erythrocyte Differentiation (GO:0045647)	3/5	0.0101165	HSPA9;LDB2;ZFP36L1
Regulation of Epithelial Cell Proliferation (GO:0050678)	11/93	0.0101165	EPB41L4B;ERBB3;ERBB4;MYC;TINF2;ERBB2;B2M;HRAS;EGFR;FGFR2;ZFP36L1
Protein Autophosphorylation (GO:0046777)	14/140	0.0102031	LYN;CAMK2B;NTRK1;INSR;LRRK2;CAMK2A;PTK2;EGFR;ERBB4;KDR;AKT1;FGFR4;FGFR2;FGFR1
Positive Regulation of Developmental Process (GO:0051094)	20/245	0.0102481	NCOA1;CAMK2B;PAXIP1;HSP90AB1;TFRC;INSR;NCOA3;ZBTB16;LEF1;BMP7;POU4F2;RPS6KA3;NEUROD4;DLG5;KDR;CTNNB1;SUDS3;VHL;FGFR1;B4GALT5
Positive Regulation of Protein Import Into Nucleus (GO:0042307)	6/29	0.0102481	TRIM28;EP300;FLNA;PIK3R1;ECT2;ZPR1
Regulation of DNA Binding (GO:0051101)	7/40	0.0102481	JUN;KDM1A;IFI16;PYHIN1;LEF1;CSNK2B;MDFI
Signal Transduction by P53 Class Mediator (GO:0072331)	8/52	0.0102481	RBM38;PAXIP1;KAT5;IFI16;MDM2;TP53;PML;POU4F2
Fibroblast Growth Factor Receptor Signaling Pathway (GO:0008543)	7/40	0.0102481	KL;FGF20;PTPN11;FGFR4;FGFR3;FGFR2;FGFR1
Regulation of Proteasomal Ubiquitin-Dependent Protein Catabolic Process (GO:0032434)	12/109	0.010379	PSMD10;BAG6;VCP;BAG5;HSP90AB1;XPO1;ZER1;LRRK2;CSNK2B;PLK1;MDM2;KEAP1
Positive Regulation of Phosphorylation (GO:0042327)	11/94	0.0104528	C3;SDCBP;ERBB4;LRRK2;BRAT1;FAXDC2;KDR;ARRB1;CARD14;EGFR;PTK2
Negative Regulation of Binding (GO:0051100)	9/66	0.0109364	GOLGA2;JUN;KDM1A;SLPI;IFI16;LRRK2;LEF1;MITD1;MDFI
Double-Strand Break Repair (GO:0006302)	16/176	0.0112038	MUS81;DCLRE1A;VCP;HELQ;MCM8;PARP2;PLK1;TONSL;LIG4;SMC6;BRCA1;SETX;KAT5;RAD21;ERCC5;TRIP13
Regulation of Neurotransmitter Secretion (GO:0046928)	7/41	0.0114747	RIMS1;MEF2C;SYT12;LRRK2;CAMK2A;SLC30A1;SLC38A2
Regulation of Cytokinesis (GO:0032465)	10/81	0.0116525	SH3GLB1;CDC42;PRKCE;CUL3;PLK1;PRPF40A;BIRC6;ECT2;CALM2;RHOA
Regulation of Cellular Response to Stress (GO:0080135)	12/111	0.0116525	BARD1;KAT2B;CREBBP;AMFR;EP300;BRCA1;OPRM1;MAPT;VHL;ATXN7L3;SLC38A2;SOX4
Transport Along Microtubule (GO:0010970)	5/20	0.0116525	CDC42;APP;BAG3;KXD1;COPG1
Regulation of RNA Biosynthetic Process (GO:2001141)	31/465	0.0116525	ZNF331;KDM5B;HDAC10;HP1BP3;CRX;YEATS4;NR3C1;RELA;ZNF626;WDR5;ERC1;VHL;SOX4;SMAD2;MEF2C;CREBBP;SMAD4;FUS;INSR;FOXN4;ESR1;PML;KAT2B;ZNF90;GON4L;SETBP1;BHLHE40;ZNF679;TERF2IP;ZNF730;TP53
Cellular Response to Metal Ion (GO:0071248)	12/112	0.0124749	TFAP2A;MEF2C;ASPH;LRRK2;BRAF;IQGAP1;MICU2;RASGRP2;ECT2;B2M;CACNA1H;LGMN
Positive Regulation of Ossification (GO:0045778)	7/42	0.0126359	TFAP2A;KL;MEF2C;RXRA;ZBTB16;PTPN11;BMP7
Protein Destabilization (GO:0031648)	7/42	0.0126359	CREBBP;FBXW11;CUL3;PYHIN1;PLK1;MDM2;EP300
Regulation of Chromosome Organization (GO:0033044)	7/42	0.0126359	MYC;LIG4;TERF2IP;SMC6;MAPT;HDAC8;SMG5
RNA-templated DNA Biosynthetic Process (GO:0006278)	5/21	0.0136239	HSP90AA1;HSP90AB1;POT1;TERF2IP;TERF1
Cellular Response to Estradiol Stimulus (GO:0071392)	5/21	0.0136239	KAT5;NCOA3;ESR1;EGFR;POU4F2
Excitatory Postsynaptic Potential (GO:0060079)	5/21	0.0136239	GRID2;MEF2C;LRRK2;ARRB2;MAPK8IP2
Intrinsic Apoptotic Signaling Pathway in Response to DNA Damage by P53 Class Mediator (GO:0042771)	5/21	0.0136239	BAG6;IFI16;EP300;TP53;PML
Negative Regulation of Telomere Maintenance via Telomerase (GO:0032211)	5/21	0.0136239	TINF2;POT1;TERF1;TP53;PML
Regulation of Cell-Substrate Junction Assembly (GO:0090109)	5/21	0.0136239	MACF1;LDB2;TLN1;PTK2;RHOA
Response to Gamma Radiation (GO:0010332)	5/21	0.0136239	KDM1A;MDM2;LIG4;HRAS;TP53
Telomere Maintenance via Telomerase (GO:0007004)	5/21	0.0136239	HSP90AA1;HSP90AB1;POT1;TERF2IP;TERF1
Cellular Response to Glucose Starvation (GO:0042149)	7/43	0.0137153	SH3GLB1;MTMR3;IFI16;KAT5;PICK1;YWHAZ;TP53
Positive Regulation of Receptor-Mediated Endocytosis (GO:0048260)	7/43	0.0137153	C3;HNRNPK;INSR;PICK1;ARRB1;ARRB2;B2M
Cellular Response to Fibroblast Growth Factor Stimulus (GO:0044344)	8/56	0.0141663	KL;FGF20;PTPN11;FGFR4;FGFR3;FGFR2;ZFP36L1;FGFR1
Intrinsic Apoptotic Signaling Pathway (GO:0097193)	12/115	0.0143509	BAG6;IFI16;CUL3;CUL2;BCL2;CYP1B1;CIDEB;BRCA1;TP53;IKBKE;PML;POU4F2
Positive Regulation of Catabolic Process (GO:0009896)	16/183	0.0148064	SH3GLB1;BARD1;VCP;HSP90AA1;FBXW7;PYHIN1;LRRK2;SGTA;UBR4;AMBRA1;PTK2;DDB1;KAT5;NEDD4;TRIM23;CDK16
DNA Damage Response, Signal Transduction by P53 Class Mediator (GO:0030330)	6/32	0.0148064	RBM38;PAXIP1;KAT5;MDM2;TP53;PML
Nuclear Receptor-Mediated Signaling Pathway (GO:0141193)	6/32	0.0148064	NCOA1;RXRA;NCOA3;NR3C1;ESR1;PLPP1
Regulation of Cell Division (GO:0051302)	10/85	0.015035	SH3GLB1;KAT2B;MYC;NCOA3;PLK1;WDR5;PRPF40A;BIRC6;CALM2;FGFR2
Negative Regulation of Protein Localization (GO:1903828)	7/44	0.015035	APP;LEPROT;VCP;UBXN2B;AKT1;GOPC;YWHAZ
Detection of Muscle Stretch (GO:0035995)	3/6	0.015035	CDH2;CTNNB1;PTK2
Internal Peptidyl-Lysine Acetylation (GO:0018393)	3/6	0.015035	BAG6;KAT2B;EP300
Morphogenesis of an Endothelium (GO:0003159)	3/6	0.015035	CSNK2B;CTNNB1;RHOB
Regulation of Blood Vessel Endothelial Cell Migration (GO:0043535)	8/57	0.015035	MEF2C;CSNK2B;KDR;HSPB1;AKT1;PLCG1;MAPK14;FGFR1
MyD88-dependent Toll-Like Receptor Signaling Pathway (GO:0002755)	4/13	0.0155327	TNIP1;TRAF6;TLR4;HSPD1
Neuron Apoptotic Process (GO:0051402)	5/22	0.0155327	TRPC5;ERBB3;ATN1;BCL2;LIG4
Positive Regulation of Telomere Maintenance via Telomerase (GO:0032212)	5/22	0.0155327	CCT3;HSP90AA1;CTNNB1;POT1;CCT5
Regulation of Cell Growth (GO:0001558)	18/222	0.0161619	PSMD10;SMAD4;TFRC;BRAT1;BRCA1;RASGRP2;EGFR;PML;CDC42;RPS6KA3;SDCBP;ERBB2;BCL2;AKT1;MSX1;SGK1;TP53;PAK4
Protein Localization to Chromatin (GO:0071168)	6/33	0.0163613	MCM8;RAD21;LEF1;PLK1;TONSL;ESR1
Regulation of Cell Adhesion Mediated by Integrin (GO:0033628)	6/33	0.0163613	DPP4;LYN;NCOA3;CYP1B1;PTPN11;PTK2
Positive Regulation of Biosynthetic Process (GO:0009891)	10/87	0.0168281	DDB1;APP;HSP90AA1;HSP90AB1;CREB1;INSR;AKT1;OPRM1;TLR4;ESR1
Cellular Response to Calcium Ion (GO:0071277)	8/59	0.0180756	MEF2C;ASPH;BRAF;MICU2;IQGAP1;RASGRP2;ECT2;LGMN
Receptor-Mediated Endocytosis (GO:0006898)	13/136	0.0180756	TFRC;INSR;ADRB2;ARRB2;DPP4;GAK;FCHSD2;HGS;NEDD4;CANX;GRB2;WASF1;AP2M1
Positive Regulation of Endothelial Cell Migration (GO:0010595)	10/88	0.0180926	ITGB3;KDR;ABL1;HSPB1;AKT1;PLCG1;MAPK14;RHOB;FGFR1;LGMN
Regulation of ERAD Pathway (GO:1904292)	5/23	0.0183416	BAG6;TMEM259;SGTA;UBQLN1;UBQLN2
DNA Repair (GO:0006281)	22/302	0.0183416	BARD1;MUS81;DCLRE1A;VCP;TEX264;PARP2;ERCC6L2;PLK1;LIG4;BRCA1;MLH1;SETX;DDB1;POLD4;ENDOV;KAT5;TRIM28;RAD21;ERCC5;TRIP13;TP53;CUL4B
Negative Regulation of Catabolic Process (GO:0009895)	12/120	0.0183416	GOLGA2;LEPROT;SGTA;BCL2;AKT1;EP300;FLNA;FOXK1;TRIM27;VHL;EGFR;PML
Regulation of DNA Damage Response, Signal Transduction by P53 Class Mediator (GO:0043516)	6/34	0.0183416	PSMD10;KDM1A;PYHIN1;MDM2;MSX1;SOX4
Regulation of Cell Cycle Phase Transition (GO:1901987)	6/34	0.0183416	DDB1;FBXW7;PLK1;TP53;CDK15;CDK16
Negative Regulation of Transcription Elongation by RNA Polymerase II (GO:0034244)	4/14	0.0193089	TCERG1;LARP7;NELFCD;VHL
Positive Regulation of Endothelial Cell Chemotaxis (GO:2001028)	4/14	0.0193089	KDR;HSPB1;FGFR1;LGMN
Telomere Capping (GO:0016233)	4/14	0.0193089	TINF2;POT1;TERF2IP;TERF1
Mitotic Spindle Organization (GO:0007052)	10/90	0.0204919	GOLGA2;VCP;KIF2A;KIF4A;PLK1;FLNA;MAP4;PCNT;RHOA;SPC25
Positive Regulation of Protein Serine/Threonine Kinase Activity (GO:0071902)	9/75	0.0204919	PSMD10;LRRK2;INSR;ERBB2;HRAS;TLR4;RHOA;EGFR;FGFR1
Organelle Assembly (GO:0070925)	24/346	0.020866	IQCB1;ARF4;UBXN2B;FUS;AMBRA1;IFT43;PACS2;FAM161A;ARL13B;TCTN3;HGS;GORASP2;TTC21B;TRAF6;IQUB;MKS1;TEKT2;UBQLN1;FLNA;RAB19;PCNT;CFAP53;CEP89;UBQLN2
Regulation of Reactive Oxygen Species Metabolic Process (GO:2000377)	8/61	0.020866	TFAP2A;ARF4;LRRK2;CYP1B1;GRB2;BRCA1;MAPK14;TP53
Negative Regulation of DNA Binding (GO:0043392)	5/24	0.020866	JUN;KDM1A;IFI16;LEF1;MDFI
Positive Regulation of Receptor Internalization (GO:0002092)	5/24	0.020866	APP;INSR;PICK1;ARRB1;ARRB2
Positive Regulation of Transforming Growth Factor Beta Receptor Signaling Pathway (GO:0030511)	5/24	0.020866	SDCBP;CREBBP;SMAD4;HSP90AB1;EP300
Positive Regulation of Cellular Response to Transforming Growth Factor Beta Stimulus (GO:1903846)	5/24	0.020866	SDCBP;CREBBP;SMAD4;HSP90AB1;EP300
Response to Cytokine (GO:0034097)	12/123	0.0212093	APP;COL3A1;CASP8;TRAF6;LEF1;BCL2;REL;IKBKE;RHOA;RELA;PML;POU4F2
ERAD Pathway (GO:0036503)	10/91	0.021313	BAG6;VCP;RHBDD2;WFS1;FBXO2;AMFR;CANX;SGTA;UBQLN1;UBQLN2
Nuclear Receptor-Mediated Steroid Hormone Signaling Pathway (GO:0030518)	7/48	0.0214936	NCOA1;NEDD4;UBE3A;NR3C1;ESR1;POU4F2;PLPP1
Establishment of Golgi Localization (GO:0051683)	3/7	0.0216365	CDC42;COPG1;YWHAZ
Positive Regulation of DNA Metabolic Process (GO:0051054)	11/108	0.0228003	ACD;TRIM28;MYC;TINF2;POT1;TERF2IP;BRCA1;FGFR4;TERF1;EGFR;PML
Cellular Response to Heat (GO:0034605)	6/36	0.0228003	YWHAE;VCP;HSP90AA1;HSP90AB1;BAG3;MAPT
'De Novo' Post-Translational Protein Folding (GO:0051084)	6/36	0.0228003	CCT3;HSPA9;GAK;HSPA8;ST13;CCT5
Cellular Response to Hypoxia (GO:0071456)	9/77	0.0230341	SUV39H2;MYC;HP1BP3;UBQLN1;MDM2;VHL;TP53;BMP7;ZFP36L1
Positive Regulation of Epithelial to Mesenchymal Transition (GO:0010718)	7/49	0.0236136	SMAD2;SDCBP;SMAD4;KDM1A;LEF1;CTNNB1;PTK2
Positive Regulation of Telomere Maintenance via Telomere Lengthening (GO:1904358)	5/25	0.0239553	CCT3;HSP90AA1;CTNNB1;POT1;CCT5
Positive Regulation of Cellular Component Biogenesis (GO:0044089)	10/93	0.0239553	SH3GLB1;SDCBP;VCP;SMAD4;TFRC;HGS;BIK;USP21;BMP7;TRABD2A
Non-Canonical NF-kappaB Signal Transduction (GO:0038061)	5/25	0.0239553	TRAF6;REL;BTRC;CARD14;RELA
Cellular Response to Lipid (GO:0071396)	18/234	0.0244145	LYN;HSPA8;MEF2C;NCOA3;ATP1A3;NR3C1;MAPK14;ESR1;RHOA;EGFR;RELA;POU4F2;CREB1;KAT5;TNIP1;TRAF6;B2M;TLR4
Intrinsic Apoptotic Signaling Pathway by P53 Class Mediator (GO:0072332)	6/37	0.0254109	BAG6;IFI16;EP300;TP53;PML;POU4F2
Regulation of Sodium Ion Transport (GO:0002028)	6/37	0.0254109	NKAIN2;DLG1;NEDD4;PRSS8;SCN4B;SNTA1
Positive Regulation of Non-Canonical NF-kappaB Signal Transduction (GO:1901224)	7/50	0.0256353	APP;VCP;TERF2IP;NMI;TLR4;RHOA;RELA
Positive Regulation of Developmental Growth (GO:0048639)	7/50	0.0256353	RIMS1;MACF1;CDKL5;INSR;RASAL1;MAPT;POU4F2
Epigenetic Regulation of Gene Expression (GO:0040029)	8/64	0.0257818	APP;SUV39H2;TFAP2C;HDAC10;KDM1A;IFI16;BRCA1;TRIM27
+ Reg of Phosphatidylinositol 3-Kinase/Prot Kinase B Signal Transduction (GO:0051897)	14/162	0.0260003	NTRK1;APP;INSR;FN1;PTPN11;AMBRA1;PTK2;EGFR;ERBB3;NEDD4;KDR;PTPN6;FGFR3;FGFR1
Autonomic Nervous System Development (GO:0048483)	4/16	0.0266437	NTRK1;FN1;SOX10;SOX4
Cellular Response to Gamma Radiation (GO:0071480)	4/16	0.0266437	KDM1A;MDM2;HRAS;TP53
Lipopolysaccharide-Mediated Signaling Pathway (GO:0031663)	4/16	0.0266437	LYN;PRKCE;TRAF6;TLR4
Receptor Catabolic Process (GO:0032801)	4/16	0.0266437	SH3GLB1;NEDD4;GPRASP1;LGMN
Proteolysis Involved in Protein Catabolic Process (GO:0051603)	9/80	0.0266437	DDB1;BAG6;VCP;CASP8;ZER1;UBC;MDM2;CUL4B;LGMN
Regulation of Ubiquitin-Dependent Protein Catabolic Process (GO:2000058)	7/51	0.0266437	XPO1;FBXW7;PYHIN1;SGTA;UBE3A;PML;PTK2
Epithelial to Mesenchymal Transition (GO:0001837)	7/51	0.0266437	SMAD4;TRIM28;DLG5;LEF1;CTNNB1;BMP7;FGFR1
Regulation of Double-Strand Break Repair via Homologous Recombination (GO:0010569)	9/80	0.0266437	CREBBP;HELQ;KDM1A;KAT5;FUS;MAGEF1;PLK1;TERF2IP;YEATS4
Regulation of Cell-Matrix Adhesion (GO:0001952)	8/65	0.0266437	MACF1;SYNGAP1;CSF1;LDB2;CD3E;TLN1;RHOA;PTK2
Negative Regulation of Autophagy (GO:0010507)	8/65	0.0266437	GOLGA2;LEPROT;LRRK2;BCL2;EP300;FOXK1;TRIM27;VHL
Regulation of Postsynaptic Membrane Potential (GO:0060078)	5/26	0.0266437	GRID2;MEF2C;LRRK2;ARRB2;MAPK8IP2
Protein Acetylation (GO:0006473)	5/26	0.0266437	KAT2B;CREBBP;KAT5;EP300;ESCO2
Negative Regulation of DNA Biosynthetic Process (GO:2000279)	5/26	0.0266437	TINF2;POT1;TERF1;TP53;PML
Chemical Synaptic Transmission, Postsynaptic (GO:0099565)	5/26	0.0266437	GRID2;MEF2C;LRRK2;ARRB2;MAPK8IP2
Amyloid Fibril Formation (GO:1990000)	5/26	0.0266437	FUS;MDM2;VHL;MAPT;B2M
Regulation of Phosphorylation (GO:0042325)	8/65	0.0266437	BARD1;LYN;SDCBP;FN1;HSPB1;LDB2;EGFR;PTK2
Signal Transduction in Response to DNA Damage (GO:0042770)	9/80	0.0266437	LYN;RBM38;PAXIP1;KAT5;MDM2;GRB2;MAPK14;TP53;PML
Regulation of Synapse Organization (GO:0050807)	6/38	0.0266437	CAMK2B;MEF2C;CDKL5;NEDD4;ABL1;YWHAZ
Positive Regulation of Receptor Signaling Pathway via JAK-STAT (GO:0046427)	6/38	0.0266437	ERBB4;IL10RB;CAMK2A;CYP1B1;EP300;CSHL1
Supramolecular Fiber Organization (GO:0097435)	23/339	0.0283112	APP;HSP90AB1;FUS;COL14A1;NCOA3;KRT31;RHOA;KRT40;RHOB;CDC42;COL3A1;DLG1;KIF2A;MDM2;CYP1B1;RHOU;MAP4;MAPT;VHL;B2M;NCKAP5;MYL9;MYH6
Regulation of Intrinsic Apoptotic Signaling Pathway by P53 Class Mediator (GO:1902253)	3/8	0.0283112	MYC;MDM2;MSX1
Negative Regulation of Viral Process (GO:0048525)	8/66	0.0283112	SRPK2;SLPI;IFI16;TNIP1;CSNK2B;LARP7;TRIM27;SRPK1
Regulation of Phospholipase Activity (GO:0010517)	3/8	0.0283112	FGFR3;FGFR2;FGFR1
Positive Regulation of Reactive Oxygen Species Metabolic Process (GO:2000379)	7/52	0.0286727	APP;PRKCE;GRB2;MAPT;MAPK14;TLR4;TP53
Positive Regulation of Proteolysis (GO:0045862)	7/52	0.0286727	APP;CASP8;ASPH;FBXW11;PLK1;BTRC;FGFR4
T Cell Activation (GO:0042110)	11/114	0.0289072	DPP4;LEPROT;CASP8;NCK2;GRB2;PTPN6;PIK3R1;CD3E;ICOSLG;SOX4;HSPD1
Cellular Catabolic Process (GO:0044248)	5/27	0.0289072	SH3GLB1;CPQ;NEDD4;ERAP1;LGMN
Mitotic Spindle Assembly Checkpoint Signaling (GO:0007094)	5/27	0.0289072	PLK1;BUB1B;TRIP13;SPC24;SPC25
SCF-dependent Proteasomal Ubiquitin-Dependent Protein Catabolic Process (GO:0031146)	6/39	0.0289072	FBXW11;FBXW7;FBXO2;CUL2;FBXL2;BTRC
Phosphatidylinositol 3-Kinase/Protein Kinase B Signal Transduction (GO:0043491)	6/39	0.0289072	ERBB3;ERBB2;AKT1;PIK3R1;EGFR;ZFP36L1
Spindle Assembly Checkpoint Signaling (GO:0071173)	5/27	0.0289072	PLK1;BUB1B;TRIP13;SPC24;SPC25
Mitotic Spindle Checkpoint Signaling (GO:0071174)	5/27	0.0289072	PLK1;BUB1B;TRIP13;SPC24;SPC25
Cellular Response to Transforming Growth Factor Beta Stimulus (GO:0071560)	10/98	0.0297775	SMAD2;MEF2C;JUN;SMAD4;USP15;COL3A1;ARRB2;NR3C1;PTK2;ZFP36L1
Regulation of Endothelial Cell Chemotaxis (GO:2001026)	4/17	0.0318334	KDR;HSPB1;FGFR1;LGMN
Regulation of Protein Targeting to Mitochondrion (GO:1903214)	6/40	0.0321152	SH3GLB1;LEPROT;BAG4;FBXW7;LRRK2;RHOU
Regulation of Potassium Ion Transmembrane Transport (GO:1901379)	6/40	0.0321152	YWHAE;DLG1;NEDD4;KCNIP4;FLNA;KCNAB3
Establishment of Spindle Orientation (GO:0051294)	6/40	0.0321152	UBXN2B;KAT5;FBXW11;PLK1;MAP4;ENKD1
Neuron Projection Development (GO:0031175)	16/206	0.0323206	LYN;NTRK1;APP;OLIG3;LRRK2;BMP7;CDC42;NEUROD4;NEDD4;MAP4;MAPT;SGK1;RAB6B;NEUROG2;CDK16;ZPR1
Regulation of DNA Metabolic Process (GO:0051052)	11/116	0.0323206	BARD1;KAT2B;MYC;TERF2IP;RBBP6;SMC6;ESCO2;BRCA1;HDAC8;ATXN7L3;SMG5
Toll-Like Receptor 4 Signaling Pathway (GO:0034142)	5/28	0.0327328	PRKCE;TRAF6;NMI;TLR4;RELA
Negative Regulation of Telomere Maintenance via Telomere Lengthening (GO:1904357)	5/28	0.0327328	TINF2;POT1;TERF1;TP53;PML
Telomere Maintenance via Telomere Lengthening (GO:0010833)	5/28	0.0327328	HSP90AA1;HSP90AB1;POT1;TERF2IP;TERF1
Small GTPase-mediated Signal Transduction (GO:0007264)	15/188	0.0330616	PRKCSH;LRRK2;NCOA3;RASGRP2;RHOA;RASGRP3;RHOB;GNA13;DOK2;RALGAPB;GRB2;EPS8L3;WASF1;TP53;HRAS
Positive Regulation of Protein Phosphorylation (GO:0001934)	14/171	0.0353342	FAXDC2;LRRK2;BRAT1;BRAF;ARRB1;IQGAP1;PTK2;EGFR;C3;ERBB4;KDR;AKT1;CARD14;CACUL1
Positive Regulation of DNA Biosynthetic Process (GO:2000573)	6/41	0.0353342	CCT3;HSP90AA1;CTNNB1;POT1;FGFR4;CCT5
Heart Development (GO:0007507)	14/171	0.0353342	MEF2C;INSR;FN1;PTPN11;BMP7;PTK2;POU4F2;KAT2B;COL3A1;CASP8;ERBB3;ERBB4;SOX4;MYH6
Protein Polyubiquitination (GO:0000209)	17/228	0.0356961	BARD1;FBXW11;CUL3;AMFR;UBR4;UBE3A;BRCA1;AMBRA1;NEDD4;TRAF6;MKRN1;BCL2;MDM2;CTNNB1;TRIM27;BTRC;FBXO7
Positive Regulation of Epithelial Cell Proliferation (GO:0050679)	11/118	0.0356961	EGFL7;ERBB3;ERBB4;MYC;ITGB3;ERBB2;KDR;AKT1;HRAS;FGFR2;EGFR
Regulation of NMDA Receptor Activity (GO:2000310)	3/9	0.0361586	OPRM1;MAPK8IP2;CCR2
Negative Regulation of DNA-templated Transcription, Elongation (GO:0032785)	4/18	0.0361586	TCERG1;LARP7;NELFCD;VHL
Regulation of Inflammatory Response to Antigenic Stimulus (GO:0002861)	4/18	0.0361586	LYN;PLA2G2D;PLCG1;MAPK14
Neural Crest Cell Differentiation (GO:0014033)	4/18	0.0361586	MEF2C;CDH2;NOLC1;KBTBD8
Negative Regulation of Mitotic Metaphase/Anaphase Transition (GO:0045841)	5/29	0.0361586	PLK1;BUB1B;TRIP13;SPC24;SPC25
Regulation of Protein Localization to Cajal Body (GO:1904869)	3/9	0.0361586	CCT3;LARP7;CCT5
Regulation of Vascular Endothelial Growth Factor Production (GO:0010574)	5/29	0.0361586	C3;CYP1B1;BRCA1;RELA;CCR2
Regulation of Telomere Maintenance via Telomere Lengthening (GO:1904356)	4/18	0.0361586	TINF2;POT1;TERF1;SMG5
Positive Regulation of Phospholipase Activity (GO:0010518)	3/9	0.0361586	FGFR3;FGFR2;FGFR1
Positive Regulation of Protein Localization to Cajal Body (GO:1904871)	3/9	0.0361586	CCT3;LARP7;CCT5
Neuron Remodeling (GO:0016322)	3/9	0.0361586	C3;APP;ANKS1A
Membrane Organization (GO:0061024)	14/173	0.0372649	GLTP;SH3GLB1;HSPA8;MTMR3;UBXN2B;SAR1B;EGFR;DPP4;RIMS1;HGS;PICK1;MITD1;NEMP1;VAMP2
Positive Regulation of Receptor Signaling Pathway via STAT (GO:1904894)	6/42	0.0373511	ERBB4;IL10RB;CAMK2A;CYP1B1;EP300;CSHL1
Lipid Catabolic Process (GO:0016042)	6/42	0.0373511	ACADL;PRKCSH;CYP1B1;CYP3A4;LPIN2;PLA1A
Regulation of Angiogenesis (GO:0045765)	16/211	0.0373511	NTRK1;HSPB1;BRCA1;RELA;PML;RHOB;HGS;ADAMTS1;ERBB2;KDR;CYP1B1;CTNNB1;PTPN6;PLCG1;CCR2;PAK4
Positive Regulation of Neuron Differentiation (GO:0045666)	6/42	0.0373511	APP;MEF2C;FGF20;ECT2;RHOA;FGFR1
Receptor Internalization (GO:0031623)	7/56	0.0376098	TFRC;HGS;NEDD4;ARRB1;GRB2;ARRB2;AP2M1
Positive Regulation of DNA Recombination (GO:0045911)	7/56	0.0376098	CREBBP;PAXIP1;HELQ;TFRC;KAT5;FUS;YEATS4
Organelle Organization (GO:0006996)	27/437	0.0381583	UBXN2B;SAR1B;LRRK2;SYNE3;CDC42;GOLGA2;FGD5;BAG5;MYC;MYO18A;WASF1;RAB6B;PAK4;ZRANB1;SEC16A;ZFP69B;LIG4;GOLGA8M;PRPF40A;BCS1L;GAK;ABI2;FAM161A;GORASP2;KIF4A;RHOU;CEP89
Positive Regulation of DNA-binding Transcription Factor Activity (GO:0051091)	14/174	0.0381583	FOXA1;NTRK1;CAMK2A;ESR1;RELA;TRAF6;BTK;EP300;TERF2IP;TRIM27;ERC1;CARD14;TLR4;NEUROG2
Protein Metabolic Process (GO:0019538)	35/614	0.0393678	ACHE;APP;CPQ;UBE3A;RPL8;RPL7;HSPD1;DPP4;NCSTN;MRPL40;CASP8;ADAMTS1;ABL1;OLR1;TSPAN5;VHL;B2M;HABP2;ACD;FUS;CMA1;FBXO2;ERAP1;PCOLCE;PHKA2;GZMK;EEF1A1;TNIP1;BOLA3;MDM2;PADI4;FBXL2;MAPT;LGMN;TRABD2A
Enzyme-Linked Receptor Protein Signaling Pathway (GO:0007167)	11/121	0.0398959	LYN;NTRK1;DOK2;CSF1;ERBB3;ERBB4;ERBB2;KDR;CD3E;MERTK;MPZL1
Positive Regulation of Myeloid Leukocyte Differentiation (GO:0002763)	6/43	0.0408225	CASP8;CSF1;TRAF6;LEF1;POU4F2;ZFP36L1
Ephrin Receptor Signaling Pathway (GO:0048013)	6/43	0.0408225	LYN;SYNGAP1;EPHA6;NCK2;PTPN11;PTK2
Memory (GO:0007613)	7/57	0.0408225	APP;ATXN1;SYT12;INSR;MAPT;SGK1;LGMN
Positive Regulation of Protein-Containing Complex Assembly (GO:0031334)	10/105	0.0423098	SH3GLB1;VCP;HSP90AA1;TFRC;BIK;BTK;TERF1;TP53;TLR4;TRABD2A
Intracellular Calcium Ion Homeostasis (GO:0006874)	12/140	0.0426216	YWHAE;TRPC5;ASPH;PACS2;SPPL2C;WFS1;BCL2;SLC30A1;MICU2;PML;DRD5;CCR2
Regulation of MAP Kinase Activity (GO:0043405)	8/73	0.0436902	LYN;HGS;LRRK2;INSR;ERBB2;HRAS;TLR4;FGFR1
Cellular Response to Hormone Stimulus (GO:0032870)	9/89	0.0437106	NCOA1;HSPA8;MEF2C;NCOA3;ATP1A3;NR3C1;ESR1;CACNA1H;ZFP36L1
Negative Regulation of Protein Modification by Small Protein Conjugation or Removal (GO:1903321)	7/58	0.0440272	BAG5;AKT1;CTNNB1;ARRB1;ARRB2;HDAC8;FSCB
Substantia Nigra Development (GO:0021762)	6/44	0.0446482	YWHAE;CDC42;SEC16A;SUDS3;CALM2;RHOA
Protein Sumoylation (GO:0016925)	6/44	0.0446482	TRIM28;KIAA1586;MDM2;SMC6;TRIM27;PML
Positive Regulation of Cell Division (GO:0051781)	6/44	0.0446482	CDC42;CUL3;PRKCE;ECT2;RHOA;FGFR2
Establishment of Mitotic Spindle Orientation (GO:0000132)	5/31	0.0448847	UBXN2B;KAT5;FBXW11;PLK1;ENKD1
Homologous Recombination (GO:0035825)	3/10	0.0455304	BARD1;HDAC10;BRCA1
Negative Regulation of Protein Maturation (GO:1903318)	3/10	0.0455304	LRRK2;AKT1;USP17L2
Regulation of Protein Localization to Plasma Membrane (GO:1903076)	9/90	0.0455304	CAMK2B;DLG1;PRKCE;CAMK2A;PPFIA1;AKT1;PIK3R1;AP2M1;EGFR
Regulation of Mitotic Cell Cycle (GO:0007346)	11/124	0.0455304	FOXA1;YWHAE;DDB1;APP;SDCBP;CYLD;PLK1;MDM2;IQGAP1;PML;LGMN
Protein Dephosphorylation (GO:0006470)	9/90	0.0455304	PPP1CB;PPP1CC;MTMR3;FBXW11;PTPN11;PTPN6;TNS2;MTMR6;PPP1CA
Protein Catabolic Process (GO:0030163)	10/107	0.0461849	BAG6;DDB1;HSPA8;VCP;HSP90AA1;CASP8;FBXO2;MDM2;LGMN;CUL4B
Regulation of Sodium Ion Transmembrane Transport (GO:1902305)	4/20	0.0484712	DLG1;PRKCE;SCN4B;SNTA1
Stimulatory C-type Lectin Receptor Signaling Pathway (GO:0002223)	4/20	0.0484712	LYN;CREBBP;TRAF6;EP300
Cellular Response to Lectin (GO:1990858)	4/20	0.0484712	LYN;CREBBP;TRAF6;EP300
Regulation of Phosphatidylinositol 3-Kinase/Protein Kinase B Signal Transduction (GO:0051896)	16/219	0.0485387	NTRK1;APP;INSR;FN1;PTPN11;ARRB2;AMBRA1;PTK2;EGFR;ERBB3;NEDD4;KDR;PTPN6;FBXL2;FGFR3;FGFR1
Cellular Response to Insulin Stimulus (GO:0032869)	10/108	0.0485387	KAT2B;C2CD5;TBC1D4;INSR;AKT1;GRB2;PIK3R1;LPIN2;VAMP2;ZFP36L1
Apoptotic Mitochondrial Changes (GO:0008637)	5/32	0.0495123	ERBB4;BIK;CAMK2A;BCL2;HSPD1
Response to Steroid Hormone (GO:0048545)	5/32	0.0495123	HSPA8;JUN;ATP1A3;UBE3A;NR3C1
